# Supplementary material for: PRIMPOL ensures robust handoff between on-the-fly and post-replicative DNA lesion bypass
Source: Nucleic Acids Res. 2023 Nov 16;52(1):243–58. doi: 10.1093/nar/gkad1054 (PMC10783524; doi:10.1093/nar/gkad1054)
Supplement: gkad1054_Supplemental_Files [file gkad1054_supplemental_files.zip]

Archive with 4 entries (4 files):
- Mellor et al SI_R1.pdf
- Mellor et al Table S6_sgrna_count.txt.zip
- Mellor et al Table S7_untreated_summary.txt
- Mellor_et_al Table S8_cddp_treated_summary.txt
