# Supplementary material for: PRIMPOL ensures robust handoff between on-the-fly and post-replicative DNA lesion bypass
Source: Nucleic Acids Res. 2023 Nov 16;52(1):243–58. doi: 10.1093/nar/gkad1054 (PMC10783524; doi:10.1093/nar/gkad1054)
Supplement: gkad1054_Supplemental_Files [file gkad1054_supplemental_files.zip › Mellor et al Table S7_untreated_summary.txt]

id	num	neg|score	neg|p-value	neg|fdr	neg|rank	neg|goodsgrna	neg|lfc	pos|score	pos|p-value	pos|fdr	pos|rank	pos|goodsgrna	pos|lfc
TLE3	5	2.011e-09	2.7497e-07	0.00495	1	4	-0.69791	0.94753	0.94772	0.999999	16825	0	-0.69791
EMC6	5	2.2703e-07	8.249e-07	0.00495	2	4	-0.47752	0.27526	0.43972	0.999999	7616	1	-0.47752
GPI	5	2.6795e-07	8.249e-07	0.00495	3	5	-0.6921	1.0	1.0	0.999999	18004	0	-0.6921
AP2A1	5	4.1844e-07	1.3748e-06	0.006188	4	5	-0.54466	1.0	1.0	0.999999	18003	0	-0.54466
ARHGEF7	5	5.2342e-07	1.9248e-06	0.006931	5	4	-0.45271	0.9878	0.98786	0.999999	17668	0	-0.45271
RAB35	5	8.6636e-07	3.5746e-06	0.009194	6	5	-0.72391	1.0	1.0	0.999999	18002	0	-0.72391
EEFSEC	5	8.6862e-07	3.5746e-06	0.009194	7	4	-0.9232	0.9958	0.99579	0.999999	17869	0	-0.9232
DET1	5	1.3304e-06	4.6744e-06	0.01052	8	4	-0.51675	0.9964	0.99637	0.999999	17884	0	-0.51675
FDFT1	5	2.0289e-06	6.8742e-06	0.013751	9	5	-0.45836	1.0	1.0	0.999999	18001	0	-0.45836
NCKAP1L	5	2.8071e-06	1.2373e-05	0.022277	10	3	-0.44016	0.34175	0.49891	0.999999	8637	1	-0.44016
CCDC22	5	3.1789e-06	1.4023e-05	0.022952	11	4	-0.48496	0.99072	0.99079	0.999999	17737	0	-0.48496
CNGA3	5	9.0705e-06	4.097e-05	0.061469	12	4	-0.57391	0.90975	0.91013	0.999999	16073	0	-0.57391
RABIF	5	1.4972e-05	6.2417e-05	0.086443	13	4	-0.69474	0.53667	0.67201	0.999999	11650	1	-0.69474
DENND1A	5	1.7469e-05	7.6166e-05	0.097949	14	4	-0.66166	0.53937	0.67301	0.999999	11670	1	-0.66166
RBM5	5	2.071e-05	8.9364e-05	0.107261	15	5	-0.37631	0.99998	0.99998	0.999999	18000	0	-0.37631
CLTA	5	2.5206e-05	0.00011961	0.129538	16	4	-0.66809	0.9922	0.99227	0.999999	17784	0	-0.66809
EPT1	5	2.7742e-05	0.00012896	0.129538	17	5	-0.56601	0.99997	0.99997	0.999999	17999	0	-0.56601
STRAP	5	2.7906e-05	0.00012951	0.129538	18	4	-0.72661	0.33746	0.49509	0.999999	8578	1	-0.72661
NFKBIA	5	3.3189e-05	0.00015921	0.146287	19	4	-0.23141	0.4893	0.63414	0.999999	10995	1	-0.23141
CDKN1A	5	3.4415e-05	0.00016251	0.146287	20	2	-0.01997	0.77781	0.79308	0.999999	13945	1	-0.01997
GXYLT2	5	3.6452e-05	0.0001757	0.14649	21	3	-0.3888	0.88689	0.88738	0.999999	15658	0	-0.3888
ADAM10	5	3.7059e-05	0.000179	0.14649	22	5	-0.40433	0.99996	0.99996	0.999999	17997	0	-0.40433
CCDC71L	5	4.1313e-05	0.000201	0.15734	23	5	-0.31698	0.99837	0.99837	0.999999	17942	0	-0.31698
NFKB2	5	4.5456e-05	0.0002186	0.160594	24	4	-0.5375	0.90323	0.90359	0.999999	15957	0	-0.5375
GAPVD1	5	4.6454e-05	0.000223	0.160594	25	4	-0.52004	0.98575	0.98587	0.999999	17617	0	-0.52004
STYXL1	5	6.4728e-05	0.00029779	0.206207	26	3	-0.27275	0.43631	0.58506	0.999999	10134	2	-0.27275
INTS10	5	7.4299e-05	0.00033958	0.226439	27	3	-0.65951	0.86519	0.86548	0.999999	15259	0	-0.65951
C1orf64	5	8.3718e-05	0.00038523	0.247702	28	1	-0.037935	0.44675	0.59464	0.999999	10300	2	-0.037935
FOXN2	5	9.137e-05	0.00041932	0.253114	29	4	-0.51121	0.91981	0.92015	0.999999	16246	0	-0.51121
PSMB9	5	9.3336e-05	0.00042977	0.253114	30	4	-0.36078	0.97843	0.97858	0.999999	17452	0	-0.36078
SDHAF1	5	9.4442e-05	0.00043582	0.253114	31	5	-0.69046	0.99977	0.99978	0.999999	17990	0	-0.69046
NCR1	5	0.000115	0.00052161	0.277082	32	3	-0.27487	0.36742	0.52201	0.999999	9074	1	-0.27487
C15orf57	5	0.00011539	0.00052326	0.277082	33	5	-0.52761	0.99988	0.99989	0.999999	17996	0	-0.52761
UBE2E1	7	0.00011857	0.00071354	0.318401	34	7	-0.30427	0.99988	0.99988	0.999999	17995	0	-0.30427
RAB10	4	0.00012086	0.00046277	0.260365	35	3	-1.0894	0.97711	0.97739	0.999999	17424	0	-1.0894
SAMD4B	5	0.00012284	0.00055021	0.283027	36	3	-0.43798	0.34449	0.50137	0.999999	8678	2	-0.43798
FCHSD2	5	0.00013106	0.0005964	0.292991	37	4	-0.38645	0.94171	0.9419	0.999999	16706	0	-0.38645
PAK2	5	0.00013321	0.0006074	0.292991	38	4	-0.62218	0.97324	0.97336	0.999999	17358	0	-0.62218
KAT2A	5	0.00013483	0.0006184	0.292991	39	5	-0.56609	0.99987	0.99987	0.999999	17994	0	-0.56609
C17orf99	5	0.00014312	0.00065195	0.300965	40	5	-0.27878	0.99986	0.99987	0.999999	17993	0	-0.27878
MNX1	6	0.00015637	0.00087632	0.350947	41	4	-0.24902	0.35141	0.54377	0.999999	8798	1	-0.24902
GPR148	5	0.00015711	0.00072509	0.318401	42	3	-0.14897	0.082449	0.19004	0.987904	3433	1	-0.14897
MGAT4A	5	0.00016984	0.00078833	0.33793	43	4	-0.90122	0.96704	0.96725	0.999999	17227	0	-0.90122
OTUD5	5	0.00019283	0.00088677	0.350947	44	4	-0.50083	0.99187	0.99194	0.999999	17773	0	-0.50083
USP15	5	0.00019533	0.00089667	0.350947	45	2	0.11266	0.12516	0.25944	0.999999	4551	3	0.11266
RAB5C	5	0.00021109	0.00096321	0.361283	46	5	-0.56625	0.99975	0.99975	0.999999	17987	0	-0.56625
PPM1L	5	0.00022128	0.0010127	0.371202	47	5	-0.30953	0.99978	0.99978	0.999999	17991	0	-0.30953
GABRR1	5	0.0002275	0.0010402	0.371202	48	4	-0.61188	0.23461	0.40381	0.999999	6971	1	-0.61188
ZNF417	4	0.00022891	0.00083727	0.350564	49	3	-0.37233	0.97153	0.97174	0.999999	17323	0	-0.37233
SLC30A1	5	0.00023837	0.0010864	0.371202	50	4	-0.33029	0.98114	0.9813	0.999999	17505	0	-0.33029
STRIP1	5	0.00024432	0.0011144	0.371202	51	5	-0.48571	0.99976	0.99975	0.999999	17989	0	-0.48571
RUNDC3B	5	0.00024555	0.0011194	0.371202	52	5	-0.38497	0.99975	0.99975	0.999999	17988	0	-0.38497
TMCO1	5	0.00025114	0.0011474	0.371202	53	2	-0.091795	0.20132	0.37468	0.999999	6474	2	-0.091795
RAD17	4	0.00025663	0.00093406	0.357805	54	4	-2.3292	0.99974	0.99975	0.999999	17986	0	-2.3292
GGNBP2	5	0.00025759	0.0011788	0.371202	55	4	-0.52432	0.99021	0.99029	0.999999	17722	0	-0.52432
SLC51A	5	0.00025941	0.0011892	0.371202	56	3	-0.33148	0.96368	0.96387	0.999999	17154	0	-0.33148
PHTF2	5	0.00026057	0.0011936	0.371202	57	5	-0.57007	0.99974	0.99974	0.999999	17985	0	-0.57007
S1PR5	5	0.00026112	0.0011958	0.371202	58	3	-0.31792	0.97015	0.97029	0.999999	17285	0	-0.31792
KCTD12	5	0.00026924	0.0012376	0.37533	59	5	-0.18577	0.99973	0.99973	0.999999	17984	0	-0.18577
PWWP2A	5	0.00027245	0.0012508	0.37533	60	5	-0.23139	0.99973	0.99972	0.999999	17983	0	-0.23139
DNASE1	5	0.00028462	0.0013113	0.387031	61	4	-0.29047	0.68207	0.73625	0.999999	12867	1	-0.29047
VSTM1	5	0.00029475	0.001357	0.394043	62	3	-0.36976	0.90442	0.9048	0.999999	15986	0	-0.36976
NFATC1	11	0.00029541	0.0021461	0.469549	63	9	-0.25054	0.99631	0.99627	0.999999	17883	0	-0.25054
ITFG2	5	0.00030694	0.0014175	0.398747	64	4	-0.13901	0.93209	0.93232	0.999999	16495	0	-0.13901
ZFX	7	0.00032883	0.0019652	0.469549	65	7	-0.33829	0.99967	0.99967	0.999999	17982	0	-0.33829
C8A	5	0.00033926	0.0015593	0.429418	66	5	-0.24834	0.99966	0.99966	0.999999	17981	0	-0.24834
NTAN1	5	0.00034347	0.0015742	0.429418	67	4	-0.49798	0.87399	0.87443	0.999999	15415	0	-0.49798
UIMC1	5	0.00035664	0.0016226	0.429689	68	5	-0.33933	0.99964	0.99965	0.999999	17980	0	-0.33933
PRLH	5	0.00036223	0.0016451	0.429689	69	5	-0.18921	0.99964	0.99964	0.999999	17979	0	-0.18921
C16orf62	5	0.00036274	0.0016468	0.429689	70	3	-0.24947	0.70102	0.74627	0.999999	13065	1	-0.24947
RBKS	5	0.00040461	0.0018398	0.469549	71	2	-0.0053186	0.40559	0.55697	0.999999	9647	1	-0.0053186
ERCC8	5	0.0004213	0.0019179	0.469549	72	4	-0.36179	0.83535	0.83745	0.999999	14740	1	-0.36179
EMC2	5	0.00042205	0.0019217	0.469549	73	5	-0.97907	0.9986	0.99859	0.999999	17948	0	-0.97907
HNRNPA0	5	0.00042362	0.0019333	0.469549	74	4	-0.34964	0.93974	0.93993	0.999999	16667	0	-0.34964
XPO7	5	0.00044881	0.0020515	0.469549	75	3	-0.43259	0.60974	0.70187	0.999999	12249	1	-0.43259
LRP2	5	0.00045515	0.0020801	0.469549	76	3	-0.21317	0.32434	0.48323	0.999999	8364	2	-0.21317
ATXN2L	5	0.00045749	0.0020911	0.469549	77	5	-0.37432	0.99954	0.99953	0.999999	17978	0	-0.37432
GIMAP6	6	0.00046311	0.0024783	0.494393	78	3	-0.17885	0.34419	0.53857	0.999999	8676	2	-0.17885
ALK	5	0.00046811	0.0021346	0.469549	79	4	-0.40185	0.76316	0.78322	0.999999	13762	1	-0.40185
SERINC2	5	0.00047053	0.0021461	0.469549	80	5	-0.21429	0.99953	0.99952	0.999999	17977	0	-0.21429
ADORA2A	5	0.00047433	0.0021665	0.469549	81	2	0.015563	0.28103	0.44483	0.999999	7713	1	0.015563
STRA8	5	0.00048002	0.0021923	0.469549	82	4	-0.47566	0.065655	0.1618	0.985649	2919	1	-0.47566
RXFP3	5	0.00048687	0.0022264	0.469549	83	3	-0.12586	0.91463	0.91493	0.999999	16154	0	-0.12586
MAPKAPK2	5	0.00049163	0.0022429	0.469549	84	5	-0.25852	0.99951	0.9995	0.999999	17976	0	-0.25852
CLIC4	4	0.0005202	0.0018865	0.469549	85	4	-0.52542	0.99918	0.99918	0.999999	17965	0	-0.52542
LGI3	5	0.00053012	0.0024139	0.493868	86	3	-0.18733	0.85992	0.86014	0.999999	15164	1	-0.18733
FBXW12	5	0.00055767	0.0025278	0.494393	87	4	-0.38724	0.96454	0.96473	0.999999	17170	0	-0.38724
PGLS	5	0.00056646	0.0025663	0.494393	88	3	-0.35441	0.90267	0.90303	0.999999	15943	0	-0.35441
GRINA	5	0.00056693	0.0025685	0.494393	89	3	-0.39173	0.70554	0.74879	0.999999	13113	1	-0.39173
PKP2	5	0.00057169	0.0025844	0.494393	90	5	-0.22872	0.99927	0.99926	0.999999	17967	0	-0.22872
DLEU7	5	0.00058807	0.0026614	0.494393	91	3	-0.28204	0.80927	0.81603	0.999999	14356	1	-0.28204
JADE2	5	0.00058837	0.0026619	0.494393	92	4	-0.36678	0.87887	0.87934	0.999999	15513	0	-0.36678
GTF2E1	4	0.00059129	0.0021445	0.469549	93	4	-1.1173	0.99941	0.99942	0.999999	17975	0	-1.1173
RAB7A	5	0.00059344	0.0026845	0.494393	94	4	-0.5936	0.85095	0.85155	0.999999	14995	1	-0.5936
MLLT1	5	0.00059491	0.0026911	0.494393	95	4	-0.30597	0.5668	0.68388	0.999999	11893	1	-0.30597
GAD2	5	0.00061221	0.0027719	0.50005	96	3	-0.27741	0.9369	0.93712	0.999999	16603	0	-0.27741
SPRY2	5	0.00061371	0.0027774	0.50005	97	4	-0.37738	0.94689	0.94706	0.999999	16808	0	-0.37738
NTHL1	5	0.00063589	0.0028753	0.512548	98	5	-0.23794	0.99936	0.99935	0.999999	17973	0	-0.23794
NOG	5	0.00064805	0.0029309	0.517207	99	5	-0.15509	0.99935	0.99934	0.999999	17972	0	-0.15509
DMXL2	5	0.00065457	0.0029589	0.517207	100	4	-0.50119	0.90093	0.90129	0.999999	15899	0	-0.50119
NPHS1	5	0.00066128	0.0029881	0.517279	101	2	-0.095939	0.59009	0.69335	0.999999	12068	1	-0.095939
SERF2	8	0.00066225	0.0038779	0.532953	102	7	-0.28211	0.9386	0.94154	0.999999	16641	1	-0.28211
ACTB	4	0.00066734	0.0024073	0.493868	103	4	-0.81763	0.99933	0.99935	0.999999	17971	0	-0.81763
MED19	5	0.00066792	0.00302	0.517822	104	5	-0.4093	0.99933	0.99933	0.999999	17970	0	-0.4093
PGP	5	0.00067454	0.0030497	0.517981	105	5	-0.35648	0.99933	0.99932	0.999999	17969	0	-0.35648
NRAP	5	0.00069747	0.0031365	0.52073	106	3	-0.16326	0.37879	0.53242	0.999999	9244	1	-0.16326
NR2C2AP	5	0.00070005	0.0031486	0.52073	107	5	-0.81465	0.9993	0.99929	0.999999	17968	0	-0.81465
LINS	5	0.00070752	0.0031816	0.52073	108	5	-0.54577	0.9968	0.99681	0.999999	17900	0	-0.54577
VEGFC	5	0.00071577	0.0032179	0.52073	109	3	-0.29636	0.77567	0.79162	0.999999	13926	1	-0.29636
CDKN2AIP	5	0.00072076	0.0032366	0.52073	110	4	-0.31413	0.7899	0.80157	0.999999	14102	1	-0.31413
EML5	5	0.0007215	0.0032394	0.52073	111	3	-0.43697	0.31933	0.47875	0.999999	8281	2	-0.43697
APCS	4	0.00074021	0.0026641	0.494393	112	2	-0.10959	0.03382	0.085955	0.950914	1821	2	-0.10959
INTS6	8	0.00074599	0.0043123	0.558551	113	7	-0.4518	0.98248	0.98258	0.999999	17537	0	-0.4518
MAGEC3	5	0.00074973	0.0033664	0.525188	114	4	-0.36732	0.57058	0.68535	0.999999	11924	1	-0.36732
PHKA1	5	0.00076692	0.0034484	0.525188	115	3	-0.25854	0.45712	0.60435	0.999999	10473	1	-0.25854
PEPD	5	0.00078624	0.0035369	0.525188	116	3	-0.21627	0.61979	0.70634	0.999999	12335	1	-0.21627
ECHS1	5	0.00078637	0.0035369	0.525188	117	4	-0.55455	0.85173	0.85225	0.999999	15014	1	-0.55455
FKBPL	5	0.00079708	0.0035803	0.525188	118	3	-0.44112	0.25047	0.4178	0.999999	7216	1	-0.44112
BABAM1	5	0.00080065	0.0035952	0.525188	119	3	-0.41551	0.77856	0.7936	0.999999	13954	1	-0.41551
ALDH4A1	5	0.00080384	0.0036111	0.525188	120	3	-0.40508	0.33682	0.49449	0.999999	8561	1	-0.40508
ZNF217	5	0.00080422	0.0036117	0.525188	121	4	-0.4608	0.84489	0.84591	0.999999	14891	1	-0.4608
C15orf52	5	0.00080442	0.0036122	0.525188	122	4	-0.39801	0.29902	0.46081	0.999999	7961	1	-0.39801
COMMD3	5	0.00080903	0.0036342	0.525188	123	4	-0.60545	0.97119	0.97135	0.999999	17316	0	-0.60545
FEZ2	5	0.00081079	0.0036408	0.525188	124	3	-0.4008	0.74957	0.77453	0.999999	13599	1	-0.4008
ING5	5	0.00081111	0.0036414	0.525188	125	4	-0.27185	0.98259	0.98269	0.999999	17538	0	-0.27185
RPS6KA1	5	0.00081259	0.0036463	0.525188	126	4	-0.40687	0.86666	0.86699	0.999999	15298	0	-0.40687
KCNK2	5	0.00081937	0.003676	0.525263	127	5	-0.22233	0.99918	0.99919	0.999999	17966	0	-0.22233
SMG9	5	0.00083195	0.0037288	0.527344	128	3	-0.24244	0.95012	0.9503	0.999999	16872	0	-0.24244
SURF6	5	0.00083656	0.0037492	0.527344	129	5	-0.50867	0.99916	0.99917	0.999999	17964	0	-0.50867
AMBRA1	5	0.00085037	0.0038025	0.530701	130	4	-0.27784	0.93992	0.94011	0.999999	16672	0	-0.27784
GRAMD4	5	0.00086029	0.0038399	0.531797	131	3	-0.39294	0.98	0.98017	0.999999	17480	0	-0.39294
EIF2B4	5	0.00088716	0.0039488	0.535361	132	4	-2.0284	0.94885	0.94906	0.999999	16852	0	-2.0284
CRIM1	5	0.00088887	0.0039548	0.535361	133	5	-0.16711	0.99911	0.99912	0.999999	17962	0	-0.16711
SLC48A1	5	0.00092058	0.0040901	0.547212	134	3	-0.10826	0.50975	0.65344	0.999999	11333	2	-0.10826
TAF3	5	0.00092491	0.0041129	0.547212	135	5	-0.43045	0.99736	0.99736	0.999999	17916	0	-0.43045
PMP22	5	0.00093005	0.0041336	0.547212	136	5	-0.37589	0.99907	0.99907	0.999999	17961	0	-0.37589
RING1	5	0.00094376	0.0041974	0.551601	137	5	-0.27693	0.99906	0.99906	0.999999	17960	0	-0.27693
ALDOA	5	0.00095978	0.0042683	0.556859	138	5	-0.9497	0.99904	0.99904	0.999999	17959	0	-0.9497
COMMD10	5	0.00098592	0.0044058	0.566584	139	3	-0.49443	0.39524	0.54748	0.999999	9497	1	-0.49443
DCXR	5	0.001043	0.004656	0.594516	140	5	-0.29892	0.99868	0.99867	0.999999	17953	0	-0.29892
IRS1	5	0.0010559	0.0047214	0.598626	141	5	-0.25466	0.99894	0.99895	0.999999	17958	0	-0.25466
EED	5	0.0010731	0.0047913	0.603233	142	4	-0.50411	0.9668	0.967	0.999999	17222	0	-0.50411
KCNJ5	5	0.0010879	0.0048639	0.60618	143	2	0.030079	0.34674	0.50341	0.999999	8715	2	0.030079
GDI2	5	0.0010908	0.004882	0.60618	144	5	-0.76911	0.99841	0.99841	0.999999	17943	0	-0.76911
ZNF519	5	0.0011179	0.005003	0.615861	145	5	-0.59201	0.99888	0.99889	0.999999	17956	0	-0.59201
PSMD9	8	0.0011223	0.006358	0.643092	146	3	0.16672	0.070288	0.20468	0.996505	3049	4	0.16672
EMC4	5	0.0011314	0.0050575	0.615861	147	3	-0.36912	0.92005	0.92039	0.999999	16252	0	-0.36912
ABCC10	5	0.0011367	0.0050806	0.615861	148	4	-0.29898	0.5341	0.67102	0.999999	11627	1	-0.29898
PSTK	5	0.0011418	0.0051037	0.615861	149	3	-0.47211	0.98228	0.9824	0.999999	17530	0	-0.47211
MLF1	9	0.0011547	0.0066748	0.653116	150	3	0.062838	0.59644	0.79016	0.999999	12118	3	0.062838
WNT5B	5	0.0011561	0.0051597	0.615861	151	4	-0.5077	0.24812	0.41578	0.999999	7185	1	-0.5077
TP53	5	0.0011578	0.0051652	0.615861	152	3	-0.202	0.95571	0.95592	0.999999	16991	0	-0.202
AP2B1	5	0.0011672	0.0052098	0.617086	153	4	-0.43004	0.99528	0.9953	0.999999	17856	0	-0.43004
SGPL1	5	0.0011831	0.0052681	0.619912	154	5	-0.27553	0.99737	0.99737	0.999999	17917	0	-0.27553
SYNJ1	5	0.001192	0.005306	0.620323	155	4	-0.46781	0.89564	0.89611	0.999999	15820	0	-0.46781
TPO	5	0.0012024	0.005361	0.621813	156	5	-0.18263	0.9988	0.9988	0.999999	17955	0	-0.18263
RNASEH2A	5	0.0012245	0.0054523	0.621813	157	5	-1.0663	0.99766	0.99765	0.999999	17926	0	-1.0663
CYP4V2	5	0.001233	0.005487	0.621813	158	4	-0.76519	0.9545	0.95471	0.999999	16962	0	-0.76519
ZNF107	5	0.0012349	0.0054952	0.621813	159	5	-0.63252	0.99877	0.99877	0.999999	17954	0	-0.63252
MLPH	5	0.001243	0.005526	0.621813	160	4	-0.35316	0.89414	0.8946	0.999999	15787	0	-0.35316
GALNT7	5	0.0012552	0.0055876	0.624279	161	3	-0.10811	0.87361	0.87405	0.999999	15408	0	-0.10811
SEPHS2	5	0.0012681	0.0056398	0.624279	162	4	-0.58536	0.82757	0.83081	0.999999	14624	1	-0.58536
AMELY	5	0.0013242	0.0058835	0.631598	163	4	-0.23708	0.99483	0.99487	0.999999	17844	0	-0.23708
ZFP1	5	0.0013256	0.0058917	0.631598	164	5	-0.37193	0.99867	0.99867	0.999999	17952	0	-0.37193
HIST1H1E	5	0.0013284	0.0059016	0.631598	165	5	-0.19052	0.99867	0.99867	0.999999	17951	0	-0.19052
FBXO45	5	0.0013324	0.0059203	0.631598	166	3	-0.43275	0.97119	0.97135	0.999999	17315	0	-0.43275
TTLL5	5	0.0013507	0.0059918	0.631598	167	2	-0.075139	0.82095	0.82538	0.999999	14518	1	-0.075139
UBR5	5	0.0013528	0.0059978	0.631598	168	5	-0.48275	0.99865	0.99864	0.999999	17950	0	-0.48275
KIAA1109	5	0.0013667	0.0060501	0.631598	169	2	0.095422	0.46518	0.61169	0.999999	10593	2	0.095422
C10orf113	5	0.0013798	0.0060979	0.631598	170	4	-0.50767	0.88077	0.88122	0.999999	15540	0	-0.50767
IFT140	5	0.0013808	0.0061018	0.631598	171	5	-0.21735	0.99862	0.99861	0.999999	17949	0	-0.21735
COL5A1	5	0.0013907	0.0061364	0.631598	172	4	-0.19067	0.99482	0.99486	0.999999	17843	0	-0.19067
ARFIP1	5	0.0013916	0.0061392	0.631598	173	3	-0.7978	0.66089	0.72552	0.999999	12674	1	-0.7978
CCDC160	5	0.0014172	0.0062442	0.638755	174	4	-0.32611	0.60064	0.69795	0.999999	12163	1	-0.32611
GSTA1	1	0.0014344	0.0014098	0.398747	175	1	-0.71569	0.99857	0.99862	0.999999	17947	0	-0.71569
CD48	5	0.0014382	0.0063344	0.643092	176	2	0.18563	0.062638	0.15671	0.985649	2828	3	0.18563
SPATA3	5	0.0014732	0.0064873	0.648927	177	5	-0.22267	0.99853	0.99852	0.999999	17946	0	-0.22267
LRGUK	5	0.0014735	0.0064878	0.648927	178	3	-0.25523	0.60371	0.6993	0.999999	12185	1	-0.25523
LRRC46	5	0.0014888	0.0065533	0.64911	179	4	-0.2553	0.44996	0.59763	0.999999	10353	1	-0.2553
ANXA1	5	0.0014936	0.0065703	0.64911	180	3	-0.29887	0.20607	0.3788	0.999999	6535	1	-0.29887
SMARCD1	5	0.0014994	0.0065978	0.64911	181	4	-0.28404	0.97704	0.9772	0.999999	17422	0	-0.28404
TM2D1	5	0.0015339	0.0067408	0.653388	182	3	-0.23483	0.042904	0.12227	0.974666	2224	2	-0.23483
PTEN	4	0.0015434	0.0054815	0.621813	183	3	-0.31976	0.32578	0.46415	0.999999	8385	1	-0.31976
EDNRB	5	0.0015453	0.006787	0.653388	184	4	-0.33227	0.86145	0.8617	0.999999	15193	0	-0.33227
ARPC2	5	0.0015556	0.0068315	0.653388	185	5	-0.4504	0.99844	0.99845	0.999999	17945	0	-0.4504
ACSL5	5	0.001586	0.0069536	0.653388	186	4	-0.42916	0.99209	0.99215	0.999999	17780	0	-0.42916
TKTL2	5	0.0015881	0.006963	0.653388	187	5	-0.29391	0.99841	0.99842	0.999999	17944	0	-0.29391
IREB2	5	0.0015894	0.0069674	0.653388	188	4	-0.93281	0.52862	0.66894	0.999999	11585	1	-0.93281
TJP3	5	0.0015897	0.0069679	0.653388	189	1	0.17907	0.0082216	0.029342	0.783801	672	4	0.17907
AGK	5	0.0016164	0.0070851	0.66093	190	3	-0.43703	0.93276	0.933	0.999999	16504	0	-0.43703
GIMAP1	5	0.0016323	0.0071522	0.661513	191	3	-0.1499	0.97559	0.97577	0.999999	17399	0	-0.1499
EGLN2	5	0.0016351	0.0071648	0.661513	192	2	-0.16587	0.95691	0.95711	0.999999	17010	0	-0.16587
CCDC90B	8	0.0016509	0.00916	0.692924	193	2	0.03535	0.86551	0.90464	0.999999	15266	1	0.03535
FUT10	5	0.0016731	0.0073309	0.672066	194	4	-0.28883	0.1186	0.24908	0.999999	4370	1	-0.28883
F13A1	5	0.0017012	0.0074458	0.672066	195	2	-0.0053345	0.48796	0.63292	0.999999	10968	2	-0.0053345
FAM210B	5	0.0017042	0.0074601	0.672066	196	3	-0.31033	0.94896	0.94916	0.999999	16853	0	-0.31033
C3AR1	5	0.0017082	0.0074733	0.672066	197	3	-0.36171	0.64287	0.71695	0.999999	12517	1	-0.36171
PPP1CC	5	0.0017246	0.0075404	0.672066	198	4	-0.39354	0.98521	0.98532	0.999999	17600	0	-0.39354
ZNF765	4	0.0017247	0.0061232	0.631598	199	3	-0.56006	0.1467	0.26901	0.999999	5108	1	-0.56006
SIAH1	5	0.0017486	0.0076432	0.672522	200	4	-0.27397	0.99401	0.99402	0.999999	17825	0	-0.27397
MAATS1	5	0.0017569	0.0076757	0.672522	201	3	-0.12909	0.92773	0.928	0.999999	16420	0	-0.12909
ZIC3	5	0.0017577	0.0076795	0.672522	202	5	-0.17166	0.99824	0.99823	0.999999	17941	0	-0.17166
KCNB1	5	0.0017626	0.0076949	0.672522	203	4	-0.24005	0.971	0.97116	0.999999	17310	0	-0.24005
HIST1H1B	5	0.001783	0.0077802	0.676341	204	5	-0.2079	0.99822	0.99821	0.999999	17940	0	-0.2079
OLR1	5	0.001805	0.0078803	0.676341	205	5	-0.3247	0.9982	0.99818	0.999999	17938	0	-0.3247
CCDC153	5	0.0018126	0.0079144	0.676341	206	3	-0.13626	0.97375	0.97389	0.999999	17367	0	-0.13626
ZNF671	5	0.0018131	0.0079166	0.676341	207	3	-0.25055	0.50653	0.65044	0.999999	11278	1	-0.25055
STK17A	5	0.0018149	0.0079265	0.676341	208	2	-0.14446	0.96669	0.96689	0.999999	17220	0	-0.14446
C1QTNF1	6	0.0018339	0.0085413	0.689071	209	2	0.009222	0.23671	0.42495	0.999999	7010	3	0.009222
TTI1	5	0.0018485	0.0080826	0.677944	210	5	-0.52393	0.99815	0.99814	0.999999	17937	0	-0.52393
FAM114A2	5	0.0018599	0.0081349	0.677944	211	3	-0.38507	0.89674	0.89717	0.999999	15838	0	-0.38507
COL4A1	5	0.0018661	0.0081552	0.677944	212	3	-0.35216	0.47325	0.61919	0.999999	10719	2	-0.35216
PHLDB3	5	0.0018684	0.0081679	0.677944	213	3	-0.22369	0.94812	0.94833	0.999999	16837	0	-0.22369
ZNF440	5	0.0018689	0.0081712	0.677944	214	5	-0.3723	0.99813	0.99812	0.999999	17936	0	-0.3723
KIAA0391	9	0.0019107	0.010505	0.712183	215	6	-0.43305	0.99801	0.99804	0.999999	17935	0	-0.43305
ITM2B	5	0.0019241	0.0084005	0.689071	216	2	0.05057	0.58586	0.69154	0.999999	12038	1	0.05057
C6orf132	5	0.00194	0.0084599	0.689071	217	4	-0.37768	0.66166	0.72589	0.999999	12684	1	-0.37768
E2F1	5	0.0019488	0.008494	0.689071	218	4	-0.2791	0.99566	0.99566	0.999999	17864	0	-0.2791
LZIC	4	0.0019543	0.0069393	0.653388	219	3	-0.30982	0.045182	0.10921	0.974624	2295	1	-0.30982
SLC2A1	5	0.0019602	0.0085407	0.689071	220	4	-0.3273	0.98628	0.98638	0.999999	17631	0	-0.3273
PCDH17	5	0.0019884	0.0086584	0.689071	221	3	-0.18337	0.92721	0.9275	0.999999	16410	0	-0.18337
FCGR1A	3	0.0019912	0.0056519	0.624279	222	1	-0.19486	0.26346	0.38144	0.999999	7430	1	-0.19486
SPINK7	5	0.0019969	0.008698	0.689071	223	5	-0.50724	0.998	0.99799	0.999999	17934	0	-0.50724
DNAJB14	5	0.0020049	0.0087343	0.689071	224	4	-0.29384	0.9646	0.9648	0.999999	17172	0	-0.29384
QRICH2	5	0.0020068	0.0087415	0.689071	225	2	-0.028913	0.3404	0.49769	0.999999	8611	2	-0.028913
C2CD4B	5	0.0020072	0.0087442	0.689071	226	4	-0.20364	0.38176	0.53513	0.999999	9289	1	-0.20364
OTX2	5	0.002026	0.0088223	0.689071	227	5	-0.25486	0.99797	0.99796	0.999999	17933	0	-0.25486
KLHL25	5	0.0020355	0.0088608	0.689071	228	2	0.10299	0.16104	0.3157	0.999999	5475	3	0.10299
ACTR3	5	0.0020503	0.0089202	0.689071	229	4	-0.73258	0.88591	0.88638	0.999999	15636	0	-0.73258
LURAP1L	5	0.0020517	0.0089224	0.689071	230	3	-0.26667	0.4503	0.59794	0.999999	10360	1	-0.26667
CPNE9	5	0.0020579	0.0089411	0.689071	231	5	-0.22073	0.99794	0.99793	0.999999	17932	0	-0.22073
CHRNB1	5	0.0020605	0.0089559	0.689071	232	3	-0.27365	0.25421	0.42105	0.999999	7278	2	-0.27365
HSPB8	4	0.0020808	0.0073897	0.672066	233	2	-0.18842	0.44107	0.55982	0.999999	10202	1	-0.18842
KDM5C	5	0.0020812	0.0090423	0.692753	234	4	-0.30809	0.95127	0.95147	0.999999	16894	0	-0.30809
TNN	5	0.0020913	0.0090846	0.692924	235	2	0.035146	0.90316	0.90353	0.999999	15956	0	0.035146
KCNAB3	5	0.0021063	0.0091506	0.692924	236	2	-0.047508	0.88221	0.88266	0.999999	15565	0	-0.047508
S100A6	4	0.0021192	0.0075344	0.672066	237	2	0.065205	0.050175	0.11918	0.974666	2444	2	0.065205
CLCNKA	5	0.002147	0.0093348	0.700994	238	4	-0.22989	0.97215	0.97229	0.999999	17333	0	-0.22989
FTHL17	5	0.0021584	0.009386	0.700994	239	3	-0.31525	0.98974	0.98982	0.999999	17712	0	-0.31525
PPT2	5	0.0021696	0.0094228	0.700994	240	2	0.0072207	0.10116	0.221	0.999999	3947	1	0.0072207
AP1M1	5	0.0021765	0.0094575	0.700994	241	3	-0.71743	0.63624	0.71384	0.999999	12480	1	-0.71743
GAREML	5	0.0021777	0.0094613	0.700994	242	5	-0.19167	0.99782	0.99781	0.999999	17931	0	-0.19167
EFTUD1	5	0.0022023	0.0095741	0.702387	243	5	-0.34834	0.9978	0.99778	0.999999	17930	0	-0.34834
MTRR	5	0.0022077	0.0095972	0.702387	244	5	-0.64194	0.99779	0.99778	0.999999	17929	0	-0.64194
NPAP1	5	0.0022467	0.0097687	0.71205	245	4	-0.21627	0.92194	0.92226	0.999999	16298	0	-0.21627
ZGLP1	5	0.002264	0.0098386	0.712183	246	5	-0.25913	0.99774	0.99772	0.999999	17928	0	-0.25913
AHRR	4	0.0022747	0.0080909	0.677944	247	2	-0.14098	0.48253	0.58018	0.999999	10873	1	-0.14098
BEND3	5	0.0022772	0.009893	0.712183	248	4	-0.2807	0.82442	0.82814	0.999999	14575	1	-0.2807
CCSAP	5	0.0022827	0.009915	0.712183	249	3	-0.19289	0.04119	0.11879	0.974666	2166	2	-0.19289
RBPMS2	5	0.0023141	0.010044	0.712183	250	2	-0.10459	0.43753	0.58617	0.999999	10152	1	-0.10459
EPS15L1	5	0.0023161	0.01005	0.712183	251	5	-0.59388	0.99768	0.99768	0.999999	17927	0	-0.59388
RBM33	5	0.0023453	0.010179	0.712183	252	4	-0.28318	0.96164	0.96181	0.999999	17121	0	-0.28318
TAT	5	0.0023509	0.010203	0.712183	253	4	-0.30795	0.2119	0.38387	0.999999	6622	1	-0.30795
CLDN4	5	0.0023529	0.010211	0.712183	254	5	-0.26855	0.99765	0.99764	0.999999	17925	0	-0.26855
TADA2B	5	0.0023552	0.010222	0.712183	255	4	-0.69478	0.99366	0.99368	0.999999	17816	0	-0.69478
RNASE1	5	0.0023698	0.010282	0.712183	256	1	-0.00098923	0.80529	0.81292	0.999999	14311	1	-0.00098923
CAMK4	5	0.0023724	0.010296	0.712183	257	5	-0.18921	0.99763	0.99761	0.999999	17924	0	-0.18921
CEP120	5	0.0023957	0.01038	0.712183	258	4	-0.41788	0.99597	0.99598	0.999999	17873	0	-0.41788
PWWP2B	5	0.0024018	0.010409	0.712183	259	5	-0.27051	0.9976	0.99758	0.999999	17923	0	-0.27051
ITPKA	5	0.0024155	0.010458	0.712183	260	4	-0.56387	0.67911	0.73469	0.999999	12845	1	-0.56387
BCL2L1	5	0.0024187	0.010467	0.712183	261	2	-0.060966	0.17103	0.33084	0.999999	5732	2	-0.060966
POM121L12	5	0.0024255	0.010493	0.712183	262	2	0.053058	0.90366	0.90403	0.999999	15969	0	0.053058
ACCSL	5	0.0024333	0.010522	0.712183	263	3	-0.23353	0.22602	0.39621	0.999999	6838	2	-0.23353
KTI12	5	0.0024606	0.010645	0.717822	264	5	-0.31842	0.99754	0.99753	0.999999	17922	0	-0.31842
P2RY1	5	0.0024738	0.010699	0.718764	265	5	-0.14439	0.99753	0.99751	0.999999	17921	0	-0.14439
SBNO2	5	0.0025022	0.010815	0.722644	266	4	-0.17258	0.95536	0.95556	0.999999	16984	0	-0.17258
PLEKHB2	5	0.0025069	0.010837	0.722644	267	2	0.0050403	0.32022	0.47952	0.999999	8294	2	0.0050403
DDRGK1	5	0.0025486	0.01101	0.731449	268	5	-0.2374	0.99745	0.99745	0.999999	17920	0	-0.2374
CLDN19	5	0.0026026	0.011241	0.741019	269	5	-0.18202	0.9974	0.99741	0.999999	17919	0	-0.18202
PLOD2	5	0.0026067	0.011256	0.741019	270	3	-0.26989	0.10606	0.22893	0.999999	4070	1	-0.26989
DNAJB12	5	0.0026198	0.011313	0.741019	271	5	-0.21786	0.99738	0.99739	0.999999	17918	0	-0.21786
ITGA10	5	0.0026349	0.011376	0.741019	272	3	-0.32127	0.95194	0.95212	0.999999	16909	0	-0.32127
AGR2	5	0.0026409	0.011397	0.741019	273	4	-0.2706	0.010753	0.036759	0.829312	789	1	-0.2706
ZNF628	5	0.0026416	0.011401	0.741019	274	4	-0.24674	0.66684	0.72845	0.999999	12734	1	-0.24674
CR2	5	0.002704	0.011665	0.748758	275	1	-0.025575	0.97061	0.97076	0.999999	17296	0	-0.025575
BCL11A	5	0.0027049	0.011669	0.748758	276	5	-0.20692	0.9973	0.9973	0.999999	17915	0	-0.20692
EPHX4	5	0.0027056	0.011672	0.748758	277	3	-0.29514	0.97131	0.97146	0.999999	17321	0	-0.29514
LYRM1	5	0.00271	0.011686	0.748758	278	4	-0.37782	0.82349	0.82739	0.999999	14563	1	-0.37782
PRDX3	5	0.0027448	0.011828	0.751454	279	3	-0.64688	0.97714	0.9773	0.999999	17425	0	-0.64688
CCK	5	0.0027597	0.011891	0.751454	280	2	-0.081248	0.93052	0.93076	0.999999	16461	0	-0.081248
TM4SF1	5	0.0027626	0.011901	0.751454	281	4	-0.26939	0.7101	0.75127	0.999999	13161	1	-0.26939
C1orf74	5	0.0027708	0.011934	0.751454	282	4	-0.27422	0.99554	0.99555	0.999999	17863	0	-0.27422
EMC3	5	0.0027716	0.011937	0.751454	283	4	-0.53977	0.94148	0.94167	0.999999	16702	0	-0.53977
LONP1	5	0.0027872	0.011994	0.752389	284	5	-0.944	0.99721	0.99722	0.999999	17914	0	-0.944
IFFO2	5	0.002813	0.012111	0.752863	285	5	-0.15528	0.99719	0.99719	0.999999	17913	0	-0.15528
ZSCAN20	5	0.0028154	0.01212	0.752863	286	2	-0.072689	0.45172	0.59927	0.999999	10383	1	-0.072689
TADA3	5	0.0028222	0.012148	0.752863	287	4	-0.43103	0.95203	0.95221	0.999999	16911	0	-0.43103
METTL24	5	0.0028298	0.012181	0.752863	288	5	-0.21541	0.99717	0.99717	0.999999	17912	0	-0.21541
MEIS2	5	0.0028497	0.012265	0.752863	289	4	-0.26435	0.93317	0.93338	0.999999	16516	0	-0.26435
ATHL1	5	0.0028544	0.012284	0.752863	290	5	-0.21398	0.99715	0.99715	0.999999	17911	0	-0.21398
STEAP3	5	0.0028567	0.012294	0.752863	291	3	-0.20677	0.94236	0.94253	0.999999	16715	0	-0.20677
TPI1	9	0.0028618	0.015077	0.757412	292	7	-0.91628	0.99654	0.99659	0.999999	17890	0	-0.91628
GXYLT1	5	0.0028711	0.012356	0.753246	293	2	-0.11445	0.8914	0.89184	0.999999	15729	0	-0.11445
LRRC39	5	0.002888	0.012418	0.753246	294	5	-0.33775	0.99711	0.99711	0.999999	17910	0	-0.33775
CPLX4	5	0.0028942	0.012443	0.753246	295	5	-0.18718	0.99711	0.9971	0.999999	17909	0	-0.18718
CCDC89	5	0.0029053	0.012487	0.753246	296	3	-0.29341	0.77367	0.79021	0.999999	13903	1	-0.29341
SEC23IP	5	0.0029308	0.012578	0.753246	297	5	-0.48176	0.99707	0.99707	0.999999	17908	0	-0.48176
GSR	5	0.0029381	0.012612	0.753246	298	4	-0.18154	0.96704	0.96725	0.999999	17228	0	-0.18154
KIDINS220	5	0.0029434	0.012635	0.753246	299	5	-0.13933	0.99706	0.99706	0.999999	17907	0	-0.13933
KRTAP19-5	3	0.0029608	0.0082999	0.685462	300	3	-0.15087	0.98581	0.98594	0.999999	17618	0	-0.15087
SKI	5	0.0029667	0.012723	0.755988	301	5	-0.12669	0.99703	0.99704	0.999999	17906	0	-0.12669
PEBP4	5	0.0029825	0.012784	0.757116	302	2	-0.0186	0.17898	0.34272	0.999999	5924	1	-0.0186
S1PR2	5	0.0030155	0.012914	0.757412	303	4	-0.17718	0.98784	0.98791	0.999999	17669	0	-0.17718
RECK	5	0.003032	0.012976	0.757412	304	5	-0.23564	0.99697	0.99697	0.999999	17904	0	-0.23564
PARPBP	5	0.003055	0.013074	0.757412	305	4	-0.48057	0.99108	0.99116	0.999999	17748	0	-0.48057
TMEM63B	5	0.0030683	0.013126	0.757412	306	5	-0.22642	0.99693	0.99694	0.999999	17903	0	-0.22642
BCAR1	5	0.0031083	0.013288	0.757412	307	5	-0.17975	0.99689	0.9969	0.999999	17902	0	-0.17975
CARD6	5	0.003115	0.013319	0.757412	308	4	-0.34596	0.99175	0.99182	0.999999	17768	0	-0.34596
SYDE1	5	0.0031325	0.013388	0.757412	309	3	-0.12081	0.6163	0.7048	0.999999	12308	1	-0.12081
ARHGAP19	5	0.0031379	0.013411	0.757412	310	3	-0.31975	0.49406	0.63864	0.999999	11062	2	-0.31975
NPTX2	5	0.0031389	0.013417	0.757412	311	4	-0.25952	0.29109	0.45371	0.999999	7851	1	-0.25952
MC2R	5	0.0031495	0.013455	0.757412	312	1	0.018505	0.040991	0.11828	0.974666	2157	2	0.018505
LY96	6	0.0031637	0.013751	0.757412	313	3	-0.24146	0.67478	0.77666	0.999999	12797	1	-0.24146
SLC26A6	5	0.0031669	0.013537	0.757412	314	3	-0.10856	0.8925	0.89292	0.999999	15758	0	-0.10856
UTP6	5	0.0031855	0.013615	0.757412	315	5	-1.0404	0.99681	0.99682	0.999999	17901	0	-1.0404
TPP2	5	0.0031861	0.013616	0.757412	316	4	-0.28592	0.85782	0.85809	0.999999	15136	1	-0.28592
ZFAT	5	0.0031979	0.013657	0.757412	317	5	-0.16508	0.9968	0.9968	0.999999	17899	0	-0.16508
PGLYRP1	5	0.0032052	0.013692	0.757412	318	3	-0.27592	0.40075	0.55252	0.999999	9573	1	-0.27592
PUF60	5	0.0032194	0.013751	0.757412	319	4	-1.5868	0.97313	0.97325	0.999999	17351	0	-1.5868
FCAR	12	0.0032391	0.019206	0.803193	320	4	0.090757	0.01879	0.084436	0.950914	1172	5	0.090757
ATXN7L3B	5	0.0032439	0.013853	0.757412	321	3	-0.1314	0.70305	0.74737	0.999999	13085	1	-0.1314
CRYGN	5	0.0032556	0.013902	0.757412	322	3	-0.34664	0.92839	0.92867	0.999999	16429	0	-0.34664
VLDLR	5	0.0032608	0.013921	0.757412	323	2	-0.071762	0.40452	0.55599	0.999999	9633	1	-0.071762
ZBTB4	5	0.003266	0.013944	0.757412	324	3	-0.26338	0.0058346	0.022297	0.753995	525	2	-0.26338
SLX4	5	0.0032706	0.013963	0.757412	325	5	-0.26916	0.99673	0.99673	0.999999	17898	0	-0.26916
R3HDM1	5	0.0032789	0.013994	0.757412	326	2	0.20387	0.34712	0.50373	0.999999	8721	2	0.20387
DDX49	5	0.0032981	0.014061	0.757412	327	4	-0.61187	0.9504	0.95058	0.999999	16876	0	-0.61187
SMCHD1	5	0.0033015	0.014069	0.757412	328	4	-0.26476	0.98834	0.98841	0.999999	17681	0	-0.26476
C1orf177	5	0.0033178	0.014131	0.757412	329	4	-0.29527	0.95532	0.95551	0.999999	16982	0	-0.29527
LRFN3	5	0.0033651	0.014268	0.757412	330	3	-0.10903	0.47864	0.62423	0.999999	10813	1	-0.10903
BRD9	5	0.0033686	0.014275	0.757412	331	3	-0.39543	0.47191	0.61797	0.999999	10705	1	-0.39543
SLCO6A1	5	0.0033722	0.014289	0.757412	332	3	-0.39139	0.61943	0.70617	0.999999	12332	1	-0.39139
ZNF726	5	0.0033762	0.014302	0.757412	333	3	-0.27861	0.94156	0.94176	0.999999	16704	0	-0.27861
SPPL3	5	0.0033848	0.014325	0.757412	334	4	-0.25974	0.75345	0.77694	0.999999	13645	1	-0.25974
SMARCA1	5	0.003417	0.014425	0.757412	335	4	-0.37154	0.99491	0.99494	0.999999	17846	0	-0.37154
CEP170	5	0.0034205	0.014434	0.757412	336	4	-0.54332	0.1593	0.31304	0.999999	5436	1	-0.54332
RNF113B	5	0.0034278	0.014454	0.757412	337	2	-0.031632	0.7456	0.77204	0.999999	13547	1	-0.031632
PRPF38A	3	0.0034462	0.0095878	0.702387	338	3	-1.81	0.99655	0.9966	0.999999	17891	0	-1.81
VPS33B	5	0.0034564	0.014549	0.757412	339	2	-0.14855	0.28808	0.45103	0.999999	7801	2	-0.14855
TMPRSS3	5	0.0034736	0.014609	0.757412	340	4	-0.23238	0.66602	0.72803	0.999999	12726	1	-0.23238
CLHC1	5	0.0034835	0.014638	0.757412	341	3	-0.27861	0.99076	0.99084	0.999999	17738	0	-0.27861
SH3BP2	5	0.0034995	0.014683	0.757412	342	3	-0.31909	0.97488	0.97506	0.999999	17388	0	-0.31909
C4orf3	8	0.003522	0.017184	0.783044	343	2	0.082131	0.16383	0.36188	0.999999	5545	4	0.082131
MAG	5	0.0035246	0.014763	0.757412	344	3	-0.38735	0.95921	0.95938	0.999999	17066	0	-0.38735
ALKBH8	5	0.003527	0.014769	0.757412	345	4	-0.32781	0.97878	0.97893	0.999999	17461	0	-0.32781
JMJD1C	5	0.0035391	0.014811	0.757412	346	2	-0.10129	0.79678	0.80655	0.999999	14203	1	-0.10129
FBXO33	5	0.0035569	0.014862	0.757412	347	3	-0.17682	0.532	0.6702	0.999999	11612	1	-0.17682
MLANA	4	0.0035895	0.01256	0.753246	348	1	-0.018309	0.65148	0.67795	0.999999	12592	1	-0.018309
SLC9A8	5	0.0035911	0.014969	0.757412	349	3	-0.31593	0.21016	0.38234	0.999999	6596	2	-0.31593
ACTR5	5	0.0035942	0.014979	0.757412	350	3	-0.3048	0.62493	0.70861	0.999999	12385	1	-0.3048
MTSS1	5	0.0035948	0.01498	0.757412	351	2	-0.089162	0.67686	0.73352	0.999999	12821	1	-0.089162
MTHFD2	5	0.0036202	0.015053	0.757412	352	4	-0.65866	0.99191	0.99198	0.999999	17774	0	-0.65866
RABEP2	5	0.0036302	0.015076	0.757412	353	3	-0.39389	0.3487	0.50513	0.999999	8741	2	-0.39389
CHRM2	5	0.0036467	0.015129	0.757412	354	4	-0.30605	0.97777	0.97794	0.999999	17438	0	-0.30605
MAPK13	5	0.0036504	0.015143	0.757412	355	3	-0.15103	0.48527	0.63047	0.999999	10915	1	-0.15103
SLC16A9	5	0.0036572	0.015162	0.757412	356	3	-0.29243	0.19549	0.36732	0.999999	6344	2	-0.29243
ILF3	5	0.0036986	0.01529	0.757412	357	4	-0.87654	0.98863	0.98871	0.999999	17690	0	-0.87654
CLN6	5	0.003705	0.015308	0.757412	358	3	-0.4227	0.6893	0.74004	0.999999	12939	1	-0.4227
STX16	5	0.0037061	0.015313	0.757412	359	1	0.013293	0.44663	0.59452	0.999999	10297	1	0.013293
GPAM	5	0.0037225	0.01536	0.75767	360	4	-0.18793	0.98954	0.98963	0.999999	17709	0	-0.18793
ZNF253	5	0.0037486	0.015447	0.757789	361	4	-0.30229	0.86847	0.86879	0.999999	15319	0	-0.30229
GABRQ	5	0.0037608	0.015487	0.757789	362	4	-0.25714	0.20179	0.37511	0.999999	6479	1	-0.25714
BMP1	5	0.0037617	0.015489	0.757789	363	2	0.0040362	0.27522	0.43969	0.999999	7615	1	0.0040362
RNF186	4	0.003764	0.013148	0.757412	364	3	-0.26526	0.089627	0.19548	0.992744	3629	1	-0.26526
SLCO1B3	5	0.0037788	0.01554	0.758204	365	4	-0.27617	0.55746	0.68013	0.999999	11813	1	-0.27617
CLDN6	5	0.003826	0.015684	0.760964	366	4	-0.37923	0.27781	0.44195	0.999999	7663	1	-0.37923
SLC37A2	4	0.0038567	0.013454	0.757412	367	1	0.022908	0.37533	0.51787	0.999999	9190	2	0.022908
PRDX4	5	0.0038612	0.01579	0.760964	368	4	-0.29313	0.25176	0.41895	0.999999	7243	1	-0.29313
BET1	4	0.0038642	0.013474	0.757412	369	4	-0.78187	0.99614	0.99616	0.999999	17876	0	-0.78187
HOXA4	5	0.0038685	0.015814	0.760964	370	4	-0.17777	0.85164	0.85218	0.999999	15012	1	-0.17777
PRPS1	5	0.0038795	0.015848	0.760964	371	2	0.074921	0.2111	0.38318	0.999999	6612	2	0.074921
PREX1	5	0.00388	0.01585	0.760964	372	3	-0.31071	0.9499	0.95008	0.999999	16869	0	-0.31071
ZNF197	5	0.0039134	0.015959	0.76418	373	2	-0.12647	0.021694	0.06763	0.924212	1304	2	-0.12647
COMMD8	5	0.0039287	0.016004	0.764307	374	2	-0.024683	0.75813	0.77992	0.999999	13701	1	-0.024683
INTS5	5	0.0039812	0.016163	0.766271	375	4	-0.37612	0.97359	0.97372	0.999999	17365	0	-0.37612
AWAT2	5	0.0039828	0.016167	0.766271	376	3	-0.44914	0.67718	0.73368	0.999999	12824	1	-0.44914
TOPORS	5	0.0039843	0.016173	0.766271	377	2	0.18043	0.25498	0.42175	0.999999	7292	2	0.18043
ANKH	5	0.0040586	0.016397	0.772809	378	3	-0.27658	0.96563	0.96584	0.999999	17196	0	-0.27658
EXD1	5	0.0040942	0.016509	0.774198	379	3	-0.2922	0.97855	0.97871	0.999999	17454	0	-0.2922
FOXE1	4	0.0040948	0.014267	0.757412	380	2	-0.20001	0.70675	0.71754	0.999999	13127	1	-0.20001
ARHGEF17	5	0.0040956	0.016513	0.774198	381	2	0.028154	0.46809	0.61436	0.999999	10637	2	0.028154
ARL5A	6	0.0041098	0.01735	0.783044	382	4	-0.35572	0.84422	0.85657	0.999999	14880	1	-0.35572
BPIFB1	5	0.0041215	0.016599	0.776225	383	4	-0.42379	0.99594	0.99595	0.999999	17872	0	-0.42379
C10orf53	8	0.004145	0.01967	0.803193	384	2	0.17263	0.012278	0.05138	0.875193	880	6	0.17263
ZNF398	5	0.0041512	0.016693	0.778023	385	2	0.085779	0.1806	0.34517	0.999999	5967	3	0.085779
DYNC1LI2	5	0.0041848	0.016812	0.778023	386	3	-0.46899	0.85352	0.85396	0.999999	15052	1	-0.46899
BPIFB4	5	0.0042024	0.016884	0.778023	387	2	-0.11319	0.8865	0.88699	0.999999	15648	0	-0.11319
HSF5	5	0.0042056	0.016895	0.778023	388	4	-0.31751	0.96571	0.96591	0.999999	17198	0	-0.31751
RP2	5	0.0042199	0.01694	0.778023	389	4	-0.32089	0.90355	0.90391	0.999999	15965	0	-0.32089
KRT8	4	0.004245	0.014757	0.757412	390	4	-0.27397	0.99576	0.99577	0.999999	17867	0	-0.27397
ATP13A1	5	0.004295	0.017176	0.783044	391	2	0.10585	0.42399	0.57372	0.999999	9931	2	0.10585
VWA8	5	0.0043737	0.017406	0.783044	392	1	0.38327	0.0025914	0.0112	0.631043	312	3	0.38327
ADCY7	5	0.0043865	0.017447	0.783044	393	4	-0.16489	0.99394	0.99396	0.999999	17824	0	-0.16489
MEF2D	5	0.0043866	0.017448	0.783044	394	3	-0.23698	0.92985	0.93012	0.999999	16445	0	-0.23698
PRR24	4	0.0043909	0.015241	0.757412	395	3	-0.26207	0.33711	0.47645	0.999999	8568	1	-0.26207
GRIN2D	5	0.0043937	0.017474	0.783044	396	3	-0.24154	0.7357	0.76598	0.999999	13422	1	-0.24154
RRAGC	5	0.0043972	0.017483	0.783044	397	3	-1.3684	0.69072	0.74079	0.999999	12955	1	-1.3684
TMEM147	5	0.0044061	0.017514	0.783044	398	4	-0.36279	0.99323	0.99327	0.999999	17805	0	-0.36279
ITGAM	5	0.004417	0.01754	0.783044	399	4	-0.27979	0.66864	0.72931	0.999999	12748	1	-0.27979
LIG1	5	0.0044222	0.017552	0.783044	400	3	-0.55568	0.9249	0.92521	0.999999	16363	0	-0.55568
COL23A1	5	0.0044293	0.017574	0.783044	401	1	0.058613	0.10953	0.23453	0.999999	4162	2	0.058613
PNMA3	5	0.0044473	0.017632	0.783044	402	3	-0.25462	0.58073	0.68941	0.999999	11996	1	-0.25462
NCR3LG1	5	0.0044902	0.017782	0.786618	403	4	-0.28999	0.93452	0.93475	0.999999	16546	0	-0.28999
COMMD5	5	0.0045057	0.017829	0.786728	404	3	-0.35703	0.74464	0.77143	0.999999	13538	1	-0.35703
KCNH1	5	0.0045191	0.017873	0.786766	405	4	-0.28743	0.97812	0.9783	0.999999	17445	0	-0.28743
IFNL3	4	0.0045244	0.01569	0.760964	406	3	-0.20782	0.94771	0.94787	0.999999	16827	0	-0.20782
PPAP2B	5	0.0045405	0.017942	0.787865	407	3	-0.28305	0.10502	0.22725	0.999999	4034	2	-0.28305
SDK2	5	0.0045603	0.017992	0.78814	408	2	0.15366	0.13334	0.27244	0.999999	4770	3	0.15366
ARID3B	5	0.0045961	0.018122	0.789959	409	2	-0.011008	0.62636	0.70924	0.999999	12401	1	-0.011008
TMEM59L	5	0.0046109	0.01817	0.789959	410	4	-0.22762	0.99183	0.9919	0.999999	17772	0	-0.22762
FLRT3	5	0.0046381	0.018271	0.789959	411	2	-0.091705	0.4318	0.58093	0.999999	10054	1	-0.091705
VNN1	5	0.0046518	0.018312	0.789959	412	3	-0.22149	0.28854	0.4514	0.999999	7807	2	-0.22149
HDAC1	5	0.0046548	0.018321	0.789959	413	3	-0.36429	0.76529	0.78456	0.999999	13792	1	-0.36429
CDC25B	5	0.00466	0.018338	0.789959	414	4	-0.18422	0.58004	0.68914	0.999999	11990	1	-0.18422
RAPGEF4	5	0.0046611	0.018341	0.789959	415	2	-0.039231	0.5007	0.64489	0.999999	11185	1	-0.039231
ALDH1L2	5	0.004735	0.018575	0.798069	416	4	-0.23307	0.98121	0.98137	0.999999	17507	0	-0.23307
VASP	5	0.0047677	0.018673	0.798069	417	2	-0.10899	0.043834	0.12392	0.974666	2257	1	-0.10899
WASF1	5	0.004791	0.018749	0.798069	418	2	-0.037115	0.72552	0.75999	0.999999	13325	1	-0.037115
PDHA1	5	0.0047957	0.018763	0.798069	419	3	-0.54808	0.41142	0.56228	0.999999	9733	1	-0.54808
SUPT7L	5	0.0047985	0.018773	0.798069	420	4	-0.23465	0.9923	0.99238	0.999999	17787	0	-0.23465
SARS	5	0.0048041	0.018795	0.798069	421	4	-1.4303	0.79397	0.80445	0.999999	14155	1	-1.4303
DLX4	6	0.004846	0.020149	0.803193	422	5	-0.18597	0.99371	0.99369	0.999999	17818	0	-0.18597
CCDC137	5	0.004866	0.018991	0.801599	423	4	-0.29473	0.96957	0.96972	0.999999	17278	0	-0.29473
MYH3	4	0.0048718	0.016861	0.778023	424	4	-0.22797	0.99513	0.99516	0.999999	17853	0	-0.22797
XKR6	5	0.0048742	0.019015	0.801599	425	2	-0.038513	0.18828	0.35671	0.999999	6167	1	-0.038513
DLGAP3	5	0.0048887	0.019063	0.801599	426	4	-0.19784	0.96662	0.96682	0.999999	17219	0	-0.19784
HSPA8	4	0.0048949	0.016937	0.778023	427	4	-1.1544	0.99511	0.99514	0.999999	17850	0	-1.1544
GADD45A	7	0.0048965	0.022533	0.811376	428	5	-0.18903	0.54217	0.70677	0.999999	11697	1	-0.18903
STAT6	5	0.0049008	0.019101	0.801599	429	3	-0.3151	0.27185	0.43666	0.999999	7568	2	-0.3151
PALMD	5	0.0049853	0.019359	0.803193	430	2	0.071207	0.31584	0.47568	0.999999	8219	2	0.071207
SNX19	5	0.0049859	0.019361	0.803193	431	4	-0.17261	0.95459	0.95481	0.999999	16963	0	-0.17261
LOXL2	5	0.0049891	0.019367	0.803193	432	2	-0.051522	0.95352	0.95371	0.999999	16937	0	-0.051522
POLR1C	5	0.0049893	0.019368	0.803193	433	4	-0.95627	0.7729	0.78968	0.999999	13889	1	-0.95627
GNRHR	5	0.00502	0.01946	0.803193	434	4	-0.28166	0.92739	0.92766	0.999999	16415	0	-0.28166
KLHL9	5	0.0050409	0.019526	0.803193	435	2	0.011256	0.84718	0.84798	0.999999	14930	1	0.011256
EDEM3	5	0.0050512	0.019554	0.803193	436	3	-0.14071	0.8836	0.88406	0.999999	15598	0	-0.14071
LEAP2	5	0.0050607	0.019591	0.803193	437	4	-0.32564	0.080989	0.18761	0.985695	3395	1	-0.32564
DCTN3	6	0.0050769	0.021013	0.811376	438	4	-0.48824	0.99464	0.99458	0.999999	17838	0	-0.48824
PDE11A	5	0.0050799	0.019647	0.803193	439	3	-0.26946	0.75153	0.77573	0.999999	13620	1	-0.26946
RMDN1	5	0.0050965	0.019692	0.803193	440	3	-0.24243	0.97165	0.97179	0.999999	17324	0	-0.24243
SAMD7	5	0.0051521	0.019872	0.803193	441	3	-0.16974	0.99177	0.99184	0.999999	17769	0	-0.16974
CES5A	5	0.0051619	0.019903	0.803193	442	2	-0.081124	0.50682	0.65072	0.999999	11284	1	-0.081124
ZNF212	5	0.0051706	0.019929	0.803193	443	4	-0.36034	0.36498	0.51983	0.999999	9026	1	-0.36034
ZNF367	5	0.0052077	0.020027	0.803193	444	1	0.028537	0.92449	0.9248	0.999999	16346	0	0.028537
CYYR1	5	0.0052241	0.02008	0.803193	445	3	-0.25468	0.25929	0.42556	0.999999	7358	1	-0.25468
APTX	5	0.0052347	0.020114	0.803193	446	3	-0.63942	0.21088	0.383	0.999999	6610	2	-0.63942
SERPINB6	5	0.0052439	0.020142	0.803193	447	4	-0.23335	0.25745	0.4239	0.999999	7328	1	-0.23335
TUBB4A	5	0.0052498	0.020161	0.803193	448	4	-0.28765	0.87451	0.87497	0.999999	15422	0	-0.28765
ATP10A	5	0.005263	0.020208	0.803193	449	4	-0.31058	0.25754	0.42398	0.999999	7330	1	-0.31058
CYFIP1	5	0.0052633	0.020209	0.803193	450	2	-0.091143	0.10566	0.22829	0.999999	4058	1	-0.091143
AGPS	5	0.0053183	0.020378	0.806553	451	4	-0.24058	0.66869	0.72934	0.999999	12749	1	-0.24058
BLMH	5	0.00532	0.020384	0.806553	452	4	-0.47211	0.99313	0.99316	0.999999	17802	0	-0.47211
DPPA5	5	0.0053497	0.020482	0.806553	453	4	-0.33283	0.8811	0.88154	0.999999	15548	0	-0.33283
AP2A2	5	0.0053621	0.020527	0.806553	454	3	-0.14663	0.76858	0.78673	0.999999	13830	1	-0.14663
MIOX	5	0.005367	0.020541	0.806553	455	2	0.018894	0.85858	0.8588	0.999999	15141	1	0.018894
FSCN1	5	0.0053744	0.020563	0.806553	456	2	0.21533	0.053425	0.14074	0.98296	2542	3	0.21533
MTMR9	5	0.0055151	0.020977	0.811376	457	4	-0.41256	0.91368	0.914	0.999999	16138	0	-0.41256
PIGB	4	0.0055229	0.01901	0.801599	458	4	-0.35119	0.99448	0.99453	0.999999	17836	0	-0.35119
BCAR3	5	0.0055238	0.021004	0.811376	459	4	-0.26333	0.91892	0.91925	0.999999	16227	0	-0.26333
NPC2	5	0.0055276	0.02102	0.811376	460	4	-0.22483	0.46339	0.61002	0.999999	10567	1	-0.22483
CAPN7	5	0.0055411	0.02107	0.811376	461	1	0.0044514	0.69948	0.74544	0.999999	13047	1	0.0044514
MBD3	5	0.0055486	0.021098	0.811376	462	4	-0.24134	0.97124	0.97139	0.999999	17317	0	-0.24134
TEX264	5	0.0055736	0.021177	0.811376	463	4	-0.30398	0.89268	0.89311	0.999999	15763	0	-0.30398
NR1H4	5	0.0055923	0.021227	0.811376	464	4	-0.24564	0.55568	0.67939	0.999999	11794	1	-0.24564
FBXO6	5	0.0055967	0.021241	0.811376	465	2	-0.11487	0.69689	0.74404	0.999999	13017	1	-0.11487
CSF3	6	0.0055982	0.022904	0.812939	466	3	-0.15539	0.61469	0.74657	0.999999	12295	1	-0.15539
FYN	5	0.005602	0.021262	0.811376	467	3	-0.27872	0.79328	0.80397	0.999999	14149	1	-0.27872
GNRH2	5	0.0056161	0.021311	0.811376	468	2	0.035437	0.27094	0.43584	0.999999	7557	2	0.035437
ZYG11A	5	0.0056375	0.021388	0.811376	469	4	-0.30142	0.96203	0.9622	0.999999	17132	0	-0.30142
FTMT	5	0.0056576	0.021442	0.811376	470	4	-0.18654	0.52024	0.66334	0.999999	11495	1	-0.18654
CCDC47	5	0.0056753	0.021493	0.811376	471	4	-0.3689	0.9887	0.98878	0.999999	17694	0	-0.3689
SH2D3A	5	0.005696	0.021551	0.811376	472	3	-0.17458	0.90751	0.90787	0.999999	16032	0	-0.17458
TACR3	5	0.005702	0.021571	0.811376	473	3	-0.18413	0.6515	0.72102	0.999999	12593	1	-0.18413
LRRC14B	5	0.0057078	0.021586	0.811376	474	2	-0.05583	0.97864	0.97878	0.999999	17456	0	-0.05583
ACACB	5	0.0057235	0.021632	0.811376	475	4	-0.17716	0.96128	0.96145	0.999999	17109	0	-0.17716
EFHD1	9	0.005745	0.028568	0.854372	476	4	-0.046336	0.97556	0.97577	0.999999	17398	0	-0.046336
CABLES2	5	0.0057592	0.021745	0.811376	477	3	-0.41851	0.80791	0.81499	0.999999	14338	1	-0.41851
ADAMTS6	5	0.0057634	0.021761	0.811376	478	2	-0.047526	0.93789	0.93807	0.999999	16623	0	-0.047526
UBR2	5	0.005772	0.021796	0.811376	479	4	-0.28496	0.9931	0.99314	0.999999	17801	0	-0.28496
RSL1D1	4	0.0057731	0.019812	0.803193	480	4	-1.0666	0.99423	0.99429	0.999999	17828	0	-1.0666
NKAIN2	5	0.005774	0.021805	0.811376	481	3	-0.43597	0.45423	0.60165	0.999999	10415	1	-0.43597
SLC19A1	5	0.0057746	0.021806	0.811376	482	4	-0.55469	0.92687	0.92714	0.999999	16404	0	-0.55469
YTHDF2	5	0.0058189	0.021945	0.811376	483	4	-0.78585	0.99427	0.9943	0.999999	17830	0	-0.78585
ANKZF1	5	0.0058244	0.021964	0.811376	484	3	-0.19663	0.96381	0.96399	0.999999	17156	0	-0.19663
ZNF777	5	0.0058552	0.022053	0.811376	485	2	0.059922	0.79487	0.80512	0.999999	14172	1	0.059922
CDYL	5	0.005857	0.02206	0.811376	486	4	-0.22747	0.9884	0.98848	0.999999	17685	0	-0.22747
OMD	5	0.0058745	0.022119	0.811376	487	1	0.26919	0.10509	0.22736	0.999999	4036	3	0.26919
SPTB	5	0.0058762	0.022127	0.811376	488	4	-0.26046	0.56634	0.6837	0.999999	11891	1	-0.26046
FER	5	0.0058809	0.022144	0.811376	489	3	-0.3443	0.48926	0.63411	0.999999	10993	1	-0.3443
TBCK	5	0.0059015	0.022209	0.811376	490	4	-0.42143	0.97495	0.97513	0.999999	17391	0	-0.42143
TFDP1	5	0.0059206	0.022272	0.811376	491	4	-0.36841	0.97692	0.97708	0.999999	17421	0	-0.36841
RGS17	5	0.0059258	0.022287	0.811376	492	4	-0.28522	0.83465	0.83684	0.999999	14729	1	-0.28522
PRSS38	5	0.00593	0.022297	0.811376	493	2	-0.018988	0.48445	0.62968	0.999999	10902	1	-0.018988
TAF1B	5	0.0059749	0.022435	0.811376	494	4	-0.79211	0.31405	0.47409	0.999999	8191	1	-0.79211
AK8	5	0.0059856	0.022467	0.811376	495	2	0.017289	0.013903	0.045922	0.854009	965	2	0.017289
IRF2BP1	5	0.0059998	0.022504	0.811376	496	2	-0.042763	0.044802	0.12567	0.975211	2285	1	-0.042763
CYP2E1	5	0.0060012	0.022506	0.811376	497	3	-0.26303	0.7425	0.77007	0.999999	13508	1	-0.26303
PRR15	5	0.0060018	0.022508	0.811376	498	4	-0.26355	0.89256	0.89299	0.999999	15759	0	-0.26355
C15orf65	5	0.0060411	0.022636	0.811774	499	2	0.22399	0.073903	0.1757	0.985649	3162	3	0.22399
HFE	17	0.0060632	0.037386	0.860899	500	10	-0.15911	0.99997	0.99997	0.999999	17998	0	-0.15911
GFRA2	5	0.0060693	0.022712	0.811774	501	4	-0.22903	0.98184	0.98199	0.999999	17519	0	-0.22903
FAM120C	5	0.0060967	0.022803	0.811774	502	1	0.11184	0.077354	0.18152	0.985649	3274	3	0.11184
PAPSS2	5	0.0060999	0.022809	0.811774	503	4	-0.24076	0.95045	0.95063	0.999999	16877	0	-0.24076
ADAMTS8	5	0.0061012	0.022815	0.811774	504	4	-0.30061	0.88526	0.88572	0.999999	15622	0	-0.30061
C6orf163	5	0.0061522	0.022969	0.812939	505	2	-0.083644	0.62417	0.70826	0.999999	12378	1	-0.083644
GCKR	5	0.0061619	0.022998	0.812939	506	2	-0.096044	0.94515	0.94534	0.999999	16773	0	-0.096044
PUS7L	6	0.0061653	0.024997	0.829421	507	5	-0.26078	0.99893	0.9989	0.999999	17957	0	-0.26078
SLC9A3	5	0.0062077	0.023135	0.813913	508	2	0.0056246	0.44541	0.5934	0.999999	10277	1	0.0056246
RPE	9	0.0062425	0.030742	0.860899	509	5	-0.56591	0.55009	0.75448	0.999999	11746	1	-0.56591
MAMLD1	5	0.0062464	0.023236	0.813913	510	2	0.02282	0.79802	0.80746	0.999999	14222	1	0.02282
SHQ1	5	0.0062517	0.023255	0.813913	511	3	-0.53224	0.90806	0.90842	0.999999	16042	0	-0.53224
EXOC3	5	0.0062623	0.023283	0.813913	512	2	-0.11249	0.62358	0.708	0.999999	12374	1	-0.11249
PLA2G4E	5	0.0062633	0.023285	0.813913	513	1	-0.040128	0.75748	0.77948	0.999999	13693	1	-0.040128
INTU	5	0.0062816	0.023344	0.813913	514	4	-0.33288	0.98955	0.98964	0.999999	17710	0	-0.33288
RPS4Y1	5	0.0063048	0.023417	0.813913	515	4	-0.2502	0.32834	0.48686	0.999999	8423	1	-0.2502
FER1L6	5	0.0063188	0.023459	0.813913	516	2	-0.076856	0.89956	0.89995	0.999999	15874	0	-0.076856
C2orf88	5	0.0063198	0.023463	0.813913	517	4	-0.39275	0.92332	0.9236	0.999999	16322	0	-0.39275
ADH7	5	0.0063743	0.02362	0.817793	518	2	-0.093571	0.71081	0.75167	0.999999	13171	1	-0.093571
FIBCD1	5	0.0064653	0.023875	0.82285	519	3	-0.4545	0.97888	0.97903	0.999999	17462	0	-0.4545
RGSL1	5	0.0064854	0.023944	0.82285	520	3	-0.22986	0.26182	0.42778	0.999999	7400	2	-0.22986
WDR73	5	0.0064868	0.023949	0.82285	521	4	-0.33303	0.68379	0.73716	0.999999	12882	1	-0.33303
FLNB	5	0.0065247	0.024066	0.824572	522	3	-0.15512	0.015282	0.04981	0.875193	1016	1	-0.15512
GFRAL	5	0.0065409	0.024116	0.824572	523	1	0.030703	0.13628	0.27702	0.999999	4841	2	0.030703
CCDC121	5	0.0065469	0.024136	0.824572	524	4	-0.47373	0.43407	0.583	0.999999	10093	1	-0.47373
COL6A2	5	0.0065964	0.024287	0.828148	525	2	-0.011024	0.22889	0.39873	0.999999	6882	2	-0.011024
STAU1	5	0.0066332	0.024388	0.828442	526	3	-0.15152	0.31801	0.4776	0.999999	8257	2	-0.15152
CYP26C1	5	0.0066519	0.024439	0.828635	527	2	-0.022405	0.93779	0.93798	0.999999	16620	0	-0.022405
RAB20	5	0.0066878	0.024549	0.829421	528	2	-0.11381	0.60334	0.69913	0.999999	12184	1	-0.11381
C8orf74	5	0.0067075	0.024608	0.829421	529	3	-0.36394	0.41977	0.56982	0.999999	9869	1	-0.36394
TYMS	4	0.0067487	0.023028	0.812939	530	4	-1.0797	0.99325	0.99329	0.999999	17806	0	-1.0797
CRYGB	5	0.0067583	0.024745	0.829421	531	4	-0.3147	0.59107	0.69376	0.999999	12074	1	-0.3147
SMC1B	5	0.006763	0.024762	0.829421	532	2	-0.024467	0.9371	0.93731	0.999999	16606	0	-0.024467
ELOVL3	5	0.0067711	0.024792	0.829421	533	4	-0.16614	0.52438	0.66728	0.999999	11553	1	-0.16614
FBXW11	5	0.0067866	0.024836	0.829421	534	3	-0.31034	0.34543	0.50221	0.999999	8694	2	-0.31034
AP1B1	5	0.0068099	0.024909	0.829421	535	3	-0.40625	0.97615	0.97634	0.999999	17405	0	-0.40625
SH3TC2	5	0.0068185	0.024934	0.829421	536	3	-0.11755	0.79609	0.80603	0.999999	14190	1	-0.11755
RAB19	5	0.006831	0.024967	0.829421	537	4	-0.25329	0.96319	0.96339	0.999999	17149	0	-0.25329
NOTCH2	5	0.0068499	0.025029	0.829421	538	3	-0.32336	0.38389	0.53707	0.999999	9325	2	-0.32336
ELAC1	5	0.0068664	0.025083	0.829421	539	4	-0.24685	0.94342	0.94361	0.999999	16731	0	-0.24685
USP51	5	0.006874	0.025107	0.829421	540	2	-0.052868	0.79788	0.80735	0.999999	14218	1	-0.052868
POMC	5	0.0069295	0.025267	0.830898	541	3	-0.12462	0.86967	0.86996	0.999999	15343	0	-0.12462
HARS	5	0.0069466	0.025319	0.830898	542	4	-2.2178	0.98524	0.98534	0.999999	17602	0	-2.2178
MARK2	5	0.006985	0.025428	0.830898	543	2	-0.063181	0.87696	0.87742	0.999999	15468	0	-0.063181
NLRP2	5	0.0069851	0.025429	0.830898	544	3	-0.30348	0.95406	0.95426	0.999999	16952	0	-0.30348
LSM6	5	0.0070363	0.025583	0.830898	545	4	-0.23453	0.71623	0.75469	0.999999	13229	1	-0.23453
PARL	5	0.0070405	0.025596	0.830898	546	2	-0.19222	0.95437	0.95458	0.999999	16959	0	-0.19222
C16orf58	5	0.0070644	0.025653	0.830898	547	4	-0.19113	0.92041	0.92075	0.999999	16265	0	-0.19113
FBXO22	5	0.0070718	0.02568	0.830898	548	4	-0.23742	0.57389	0.68666	0.999999	11951	1	-0.23742
LOC101928603	5	0.0070941	0.025753	0.830898	549	4	-0.2116	0.99346	0.99349	0.999999	17812	0	-0.2116
CYP2A13	5	0.007096	0.025758	0.830898	550	3	-0.13228	0.87292	0.87336	0.999999	15392	0	-0.13228
CCNH	5	0.0071209	0.025832	0.830898	551	3	-0.95841	0.99414	0.99417	0.999999	17827	0	-0.95841
MYH15	5	0.0071851	0.025998	0.830898	552	4	-0.27859	0.89636	0.89679	0.999999	15831	0	-0.27859
MPO	5	0.0071875	0.026003	0.830898	553	3	-0.21074	0.23901	0.40776	0.999999	7047	1	-0.21074
C1GALT1	5	0.007207	0.026059	0.830898	554	2	-0.33339	0.49227	0.63694	0.999999	11035	2	-0.33339
GNB1L	5	0.0072283	0.026118	0.830898	555	4	-0.43414	0.71314	0.75298	0.999999	13200	1	-0.43414
GCSAML	5	0.0072533	0.026184	0.830898	556	3	-0.3266	0.97216	0.9723	0.999999	17335	0	-0.3266
NAGS	5	0.0072625	0.026208	0.830898	557	4	-0.19001	0.93927	0.93946	0.999999	16662	0	-0.19001
ABCA9	5	0.007277	0.026253	0.830898	558	4	-0.21497	0.47054	0.61665	0.999999	10680	1	-0.21497
PTRHD1	5	0.0072909	0.026297	0.830898	559	4	-0.176	0.92462	0.92492	0.999999	16354	0	-0.176
MED8	5	0.0072997	0.026319	0.830898	560	4	-0.37452	0.98324	0.98335	0.999999	17555	0	-0.37452
CCDC71	5	0.007318	0.026377	0.830898	561	2	0.022658	0.35531	0.51104	0.999999	8876	2	0.022658
GALNT6	5	0.0073251	0.026392	0.830898	562	4	-0.15434	0.44157	0.58982	0.999999	10206	1	-0.15434
GPR132	5	0.0073308	0.026414	0.830898	563	4	-0.3875	0.99493	0.99495	0.999999	17847	0	-0.3875
SNX5	5	0.0073491	0.02646	0.830898	564	3	-0.34662	0.65827	0.72425	0.999999	12645	1	-0.34662
PPCS	8	0.0073569	0.032589	0.860899	565	6	-1.1215	0.52025	0.72614	0.999999	11496	1	-1.1215
PCYT2	5	0.0073589	0.026491	0.830898	566	3	-0.54828	0.86598	0.8663	0.999999	15280	0	-0.54828
CCDC96	5	0.0073886	0.026583	0.832346	567	3	-0.23276	0.88125	0.88169	0.999999	15550	0	-0.23276
OSBPL5	5	0.0074109	0.026645	0.832835	568	3	-0.23318	0.86324	0.86349	0.999999	15218	0	-0.23318
NRM	5	0.0074289	0.026701	0.83315	569	1	0.027841	0.15779	0.31076	0.999999	5400	2	0.027841
CAMK2B	5	0.0074685	0.026822	0.834047	570	2	0.051439	0.48076	0.62621	0.999999	10846	1	0.051439
C9orf69	5	0.0074787	0.026858	0.834047	571	4	-0.30542	0.99387	0.99388	0.999999	17821	0	-0.30542
HPGDS	5	0.0074844	0.026869	0.834047	572	4	-0.28694	0.8766	0.87706	0.999999	15461	0	-0.28694
VPS41	4	0.0074998	0.025426	0.830898	573	2	-0.46212	0.74132	0.74533	0.999999	13489	1	-0.46212
SEPT6	5	0.0075436	0.027044	0.838048	574	3	-0.23162	0.95124	0.95143	0.999999	16893	0	-0.23162
RASA2	5	0.0075931	0.027183	0.839253	575	3	-0.39741	0.15774	0.31068	0.999999	5399	2	-0.39741
JAGN1	5	0.0075957	0.02719	0.839253	576	3	-0.24485	0.90447	0.90484	0.999999	15987	0	-0.24485
LOXHD1	5	0.0076076	0.027223	0.839253	577	4	-0.19775	0.90982	0.91021	0.999999	16074	0	-0.19775
APOPT1	5	0.0076508	0.027351	0.841745	578	3	-0.12688	0.14537	0.29135	0.999999	5068	2	-0.12688
FUK	5	0.0077063	0.027522	0.844508	579	1	-0.0091045	0.88872	0.88921	0.999999	15685	0	-0.0091045
ZNF259	5	0.0077223	0.027568	0.844508	580	4	-1.0527	0.94456	0.94475	0.999999	16755	0	-1.0527
FAM213A	5	0.0077592	0.027677	0.844508	581	3	-0.32	0.95356	0.95377	0.999999	16939	0	-0.32
SPINK8	5	0.0077618	0.027686	0.844508	582	3	-0.20642	0.21756	0.38875	0.999999	6707	2	-0.20642
GTPBP10	4	0.0077688	0.026232	0.830898	583	4	-0.49203	0.9901	0.99011	0.999999	17719	0	-0.49203
LAMP5	5	0.0077768	0.027722	0.844508	584	3	-0.31933	0.74653	0.77263	0.999999	13561	1	-0.31933
PRPF38B	5	0.0078243	0.027866	0.846144	585	4	-1.7462	0.39457	0.54686	0.999999	9486	1	-1.7462
CCDC151	5	0.0078397	0.02791	0.846144	586	4	-0.30805	0.62246	0.70748	0.999999	12370	1	-0.30805
EMC1	5	0.0078533	0.027947	0.846144	587	2	0.0043002	0.49063	0.63537	0.999999	11013	2	0.0043002
PXK	5	0.0078705	0.028003	0.846144	588	4	-0.32684	0.99599	0.99598	0.999999	17875	0	-0.32684
C7orf26	5	0.0078727	0.028011	0.846144	589	4	-0.28646	0.99653	0.99651	0.999999	17889	0	-0.28646
RPS11	3	0.0079182	0.021493	0.811376	590	3	-1.2583	0.99208	0.99218	0.999999	17779	0	-1.2583
ACTL10	5	0.0079282	0.028194	0.850266	591	3	-0.10275	0.94568	0.94588	0.999999	16782	0	-0.10275
ARV1	5	0.0079539	0.02827	0.851129	592	3	-0.43237	0.33045	0.48875	0.999999	8455	2	-0.43237
VGLL4	5	0.0079946	0.02838	0.852384	593	3	-0.25948	0.90287	0.90325	0.999999	15949	0	-0.25948
CLEC4D	5	0.0080363	0.028503	0.853849	594	3	-0.27442	0.90087	0.90123	0.999999	15898	0	-0.27442
CDC37L1	5	0.0080912	0.028659	0.854559	595	3	-0.28383	0.77508	0.79119	0.999999	13914	1	-0.28383
CA14	5	0.0080945	0.028669	0.854559	596	3	-0.13986	0.78871	0.80072	0.999999	14087	1	-0.13986
SLC4A10	5	0.00815	0.028847	0.857691	597	2	-0.065498	0.83609	0.83812	0.999999	14750	1	-0.065498
GINS2	5	0.0081779	0.028934	0.857691	598	3	-1.0388	0.96474	0.96495	0.999999	17174	0	-1.0388
CCDC33	5	0.0081869	0.028965	0.857691	599	2	-0.044313	0.89181	0.89226	0.999999	15740	0	-0.044313
HELZ2	5	0.008199	0.029004	0.857691	600	3	-0.25892	0.69901	0.7452	0.999999	13044	1	-0.25892
MTR	5	0.0082069	0.029019	0.857691	601	4	-0.49394	0.95107	0.95126	0.999999	16886	0	-0.49394
KLB	5	0.0082351	0.029107	0.857691	602	4	-0.39107	0.65304	0.72173	0.999999	12610	1	-0.39107
CREB3L4	5	0.0082464	0.029137	0.857691	603	4	-0.3452	0.98543	0.98555	0.999999	17608	0	-0.3452
CYP11B1	6	0.0082665	0.032605	0.860899	604	3	-0.11028	0.64139	0.76525	0.999999	12511	1	-0.11028
ZNF608	5	0.0082713	0.029201	0.857691	605	2	-0.17068	0.60766	0.70096	0.999999	12229	1	-0.17068
SLC5A7	5	0.0082955	0.029276	0.857691	606	2	0.11382	0.10369	0.22509	0.999999	3997	3	0.11382
MVB12A	5	0.0083163	0.02935	0.857691	607	1	-0.055258	0.50522	0.64925	0.999999	11253	2	-0.055258
TMED3	5	0.0083622	0.02949	0.857691	608	4	-0.13059	0.97201	0.97214	0.999999	17330	0	-0.13059
BIVM	5	0.0083637	0.029493	0.857691	609	3	-0.39933	0.9264	0.92666	0.999999	16393	0	-0.39933
APOA5	5	0.0083718	0.029517	0.857691	610	2	0.0009722	0.52266	0.66562	0.999999	11531	1	0.0009722
DBF4B	5	0.0083805	0.029547	0.857691	611	3	-0.16177	0.88559	0.88605	0.999999	15630	0	-0.16177
DHRS12	5	0.0084048	0.029621	0.857691	612	2	-0.033614	0.59874	0.69712	0.999999	12138	1	-0.033614
LUC7L3	5	0.0084267	0.029677	0.857691	613	4	-1.2042	0.051348	0.13711	0.98296	2476	1	-1.2042
SMIM15	5	0.0084272	0.029678	0.857691	614	2	0.08921	0.84766	0.84844	0.999999	14939	1	0.08921
CCND1	5	0.008428	0.029679	0.857691	615	3	-0.28879	0.24063	0.40917	0.999999	7079	1	-0.28879
MAGED4	3	0.0084319	0.022804	0.811774	616	2	-0.23677	0.94545	0.94564	0.999999	16779	0	-0.23677
TMEM169	5	0.008462	0.029785	0.858004	617	4	-0.21602	0.245	0.41301	0.999999	7132	1	-0.21602
CCDC144NL	4	0.0084633	0.028407	0.852384	618	3	-0.36612	0.97759	0.97787	0.999999	17432	0	-0.36612
LPAR1	5	0.0084826	0.029841	0.858247	619	1	0.030087	0.85515	0.8555	0.999999	15095	1	0.030087
FBXO11	5	0.0085246	0.029961	0.858618	620	4	-0.55849	0.95111	0.9513	0.999999	16887	0	-0.55849
PFN2	5	0.0085413	0.030007	0.858618	621	3	-0.31656	0.29721	0.45924	0.999999	7929	2	-0.31656
NAT16	5	0.0085639	0.030078	0.858618	622	2	-0.054605	0.29472	0.45702	0.999999	7895	1	-0.054605
PLGLB1	2	0.0085657	0.016245	0.767665	623	1	-0.37943	0.43513	0.44119	0.999999	10109	1	-0.37943
ZFP69B	5	0.0085722	0.030101	0.858618	624	4	-0.28222	0.69079	0.74082	0.999999	12958	1	-0.28222
FOXK1	5	0.0085946	0.030177	0.858618	625	3	-0.3091	0.98597	0.98608	0.999999	17625	0	-0.3091
EXO5	5	0.0085961	0.030188	0.858618	626	4	-0.19268	0.90372	0.90409	0.999999	15972	0	-0.19268
ING1	10	0.0086175	0.040635	0.860899	627	5	-0.121	0.9967	0.99672	0.999999	17897	0	-0.121
ADRBK2	5	0.0086234	0.03028	0.859273	628	4	-0.34851	0.99588	0.99588	0.999999	17870	0	-0.34851
C11orf44	5	0.008631	0.030307	0.859273	629	4	-0.25062	0.98806	0.9881	0.999999	17672	0	-0.25062
MSMO1	9	0.0086548	0.039651	0.860899	630	6	-0.27115	0.22187	0.4538	0.999999	6772	1	-0.27115
PTPN1	5	0.0087103	0.030518	0.860899	631	3	-0.30463	0.10146	0.22151	0.999999	3954	2	-0.30463
RPL28	9	0.0087195	0.039904	0.860899	632	6	-0.63282	0.62658	0.80565	0.999999	12406	2	-0.63282
DCUN1D5	5	0.0087429	0.030616	0.860899	633	3	-0.1318	0.60845	0.70131	0.999999	12234	1	-0.1318
SLC22A10	5	0.0087598	0.030659	0.860899	634	1	0.086564	0.43725	0.58595	0.999999	10146	1	0.086564
IMP4	5	0.0087645	0.030668	0.860899	635	4	-0.65491	0.99642	0.9964	0.999999	17886	0	-0.65491
SCN1B	5	0.0087988	0.030764	0.860899	636	2	0.11034	0.14813	0.2956	0.999999	5155	3	0.11034
DCBLD1	5	0.0088152	0.030806	0.860899	637	2	-0.082162	0.88313	0.88358	0.999999	15587	0	-0.082162
KRTAP20-1	3	0.0088378	0.023811	0.822818	638	2	-0.31384	0.48301	0.51863	0.999999	10881	1	-0.31384
LSM4	6	0.0088451	0.034636	0.860899	639	5	-1.2812	0.29553	0.499	0.999999	7911	1	-1.2812
HNRNPC	4	0.0088706	0.02976	0.858004	640	2	-0.541	0.85471	0.8548	0.999999	15083	0	-0.541
CST11	5	0.0088706	0.030969	0.860899	641	2	0.17222	0.19675	0.36921	0.999999	6378	3	0.17222
ZMYND11	5	0.0088827	0.031	0.860899	642	4	-0.279	0.98245	0.98255	0.999999	17535	0	-0.279
PCED1A	5	0.0089036	0.031056	0.860899	643	3	-0.26511	0.85434	0.85474	0.999999	15074	1	-0.26511
NSA2	4	0.0090026	0.030178	0.858618	644	4	-1.0138	0.991	0.99102	0.999999	17746	0	-1.0138
RAB27B	5	0.0090208	0.031399	0.860899	645	3	-0.27883	0.40768	0.55889	0.999999	9683	1	-0.27883
PMF1-BGLAP	3	0.0090338	0.024335	0.82823	646	3	-1.3161	0.99097	0.99106	0.999999	17742	0	-1.3161
CCDC146	5	0.0090369	0.031445	0.860899	647	2	-0.3131	0.83391	0.83619	0.999999	14715	1	-0.3131
DENND1C	5	0.0090692	0.031538	0.860899	648	4	-0.24907	0.99261	0.99269	0.999999	17793	0	-0.24907
MAD2L1	4	0.00907	0.030407	0.860756	649	3	-2.3474	0.74818	0.75127	0.999999	13582	1	-2.3474
ZNF32	5	0.0091221	0.031681	0.860899	650	3	-0.28636	0.63859	0.71493	0.999999	12498	1	-0.28636
TMEM132B	5	0.0091477	0.031748	0.860899	651	3	-0.1704	0.98485	0.98498	0.999999	17591	0	-0.1704
MDH1B	5	0.00916	0.031787	0.860899	652	4	-0.21693	0.92793	0.92819	0.999999	16423	0	-0.21693
FFAR4	5	0.0092013	0.031909	0.860899	653	3	-0.36303	0.15784	0.31084	0.999999	5401	1	-0.36303
TMEM150A	5	0.0092076	0.031928	0.860899	654	3	-0.16278	0.49638	0.64081	0.999999	11110	2	-0.16278
SHISA2	5	0.0092184	0.031971	0.860899	655	3	-0.22772	0.76438	0.784	0.999999	13780	1	-0.22772
ATP5D	5	0.009224	0.031985	0.860899	656	3	-0.64789	0.32343	0.48237	0.999999	8347	2	-0.64789
LYPD6B	5	0.0092874	0.032169	0.860899	657	4	-0.31239	0.93313	0.93335	0.999999	16515	0	-0.31239
MOG	13	0.0093021	0.047902	0.871342	658	8	-0.20123	0.82543	0.93447	0.999999	14593	1	-0.20123
VSIG4	5	0.0093067	0.03223	0.860899	659	3	-0.20922	0.71525	0.75418	0.999999	13221	1	-0.20922
KRTAP21-3	2	0.0093214	0.017658	0.783044	660	1	-0.22558	0.52062	0.52116	0.999999	11503	1	-0.22558
QRSL1	5	0.009364	0.032402	0.860899	661	3	-0.53902	0.98649	0.98659	0.999999	17636	0	-0.53902
FURIN	5	0.0093652	0.032407	0.860899	662	4	-0.35529	0.98324	0.98334	0.999999	17554	0	-0.35529
DUSP5	5	0.0093693	0.032418	0.860899	663	2	-0.083137	0.15852	0.31185	0.999999	5421	1	-0.083137
TRIB2	5	0.0093863	0.032464	0.860899	664	3	-0.2398	0.94046	0.94064	0.999999	16679	0	-0.2398
ANKRD34B	5	0.0093961	0.032489	0.860899	665	4	-0.34347	0.60187	0.6985	0.999999	12176	1	-0.34347
ADM	5	0.0094055	0.032518	0.860899	666	3	-0.10912	0.79668	0.80648	0.999999	14202	1	-0.10912
COX6B2	5	0.0094247	0.032576	0.860899	667	1	0.030023	0.51211	0.65566	0.999999	11369	2	0.030023
CLIC2	5	0.0094474	0.032649	0.860899	668	3	-0.22498	0.96039	0.96053	0.999999	17090	0	-0.22498
ZNF18	5	0.0094801	0.032761	0.860899	669	2	-0.01318	0.7752	0.79127	0.999999	13916	1	-0.01318
KLHL42	5	0.009511	0.032851	0.860899	670	3	-0.26594	0.14166	0.28558	0.999999	4979	1	-0.26594
COL4A2	5	0.0095167	0.032868	0.860899	671	4	-0.17466	0.98171	0.98186	0.999999	17517	0	-0.17466
BRPF1	5	0.0095222	0.032882	0.860899	672	4	-0.29583	0.96531	0.96551	0.999999	17188	0	-0.29583
RNF220	5	0.0095354	0.032925	0.860899	673	3	-0.10718	0.92013	0.92046	0.999999	16256	0	-0.10718
ZNF222	5	0.0095369	0.032928	0.860899	674	4	-0.28605	0.94478	0.94497	0.999999	16763	0	-0.28605
ASCC1	5	0.0095406	0.03294	0.860899	675	4	-0.44325	0.15316	0.30359	0.999999	5293	1	-0.44325
NT5E	5	0.0095516	0.032967	0.860899	676	3	-0.23269	0.71184	0.75224	0.999999	13185	1	-0.23269
ACTG1	5	0.009583	0.033068	0.860899	677	4	-0.27884	0.81001	0.81659	0.999999	14368	1	-0.27884
CCM2	5	0.0095908	0.033086	0.860899	678	3	-0.23592	0.89996	0.90033	0.999999	15881	0	-0.23592
GABRA4	5	0.0096366	0.033223	0.860899	679	4	-0.32537	0.98845	0.98853	0.999999	17686	0	-0.32537
ATP11A	5	0.0097034	0.033425	0.860899	680	4	-0.21595	0.96796	0.96815	0.999999	17243	0	-0.21595
HERC1	5	0.0097127	0.033448	0.860899	681	4	-0.25656	0.97395	0.97408	0.999999	17371	0	-0.25656
PLCL1	5	0.0097225	0.03348	0.860899	682	2	-0.0089575	0.22567	0.39591	0.999999	6836	2	-0.0089575
RFX6	5	0.0097387	0.033536	0.860899	683	4	-0.45077	0.39707	0.54916	0.999999	9518	1	-0.45077
BTBD10	5	0.009757	0.033593	0.860899	684	3	-0.10742	0.44881	0.59659	0.999999	10332	1	-0.10742
PILRA	8	0.009775	0.04188	0.861072	685	5	-0.24465	0.30866	0.53787	0.999999	8111	2	-0.24465
UNK	5	0.0097799	0.033652	0.860899	686	3	-0.32749	0.0092585	0.032357	0.810222	720	2	-0.32749
DCTPP1	5	0.0098123	0.033748	0.860899	687	1	-0.035284	0.13263	0.27129	0.999999	4747	2	-0.035284
NSF	3	0.0098631	0.02646	0.830898	688	2	-1.1003	0.34989	0.43156	0.999999	8757	1	-1.1003
APOC3	5	0.0098677	0.033907	0.860899	689	3	-0.16282	0.95654	0.95675	0.999999	17005	0	-0.16282
PGD	5	0.0098983	0.034013	0.860899	690	3	-0.88989	0.028224	0.085231	0.950914	1600	1	-0.88989
FUT5	5	0.0099221	0.03407	0.860899	691	3	-0.24033	0.84654	0.84742	0.999999	14920	1	-0.24033
C2orf70	5	0.0099229	0.034072	0.860899	692	4	-0.20722	0.50926	0.65296	0.999999	11320	1	-0.20722
MUC7	5	0.0099362	0.034105	0.860899	693	4	-0.21596	0.97994	0.9801	0.999999	17479	0	-0.21596
NRXN1	10	0.0099798	0.04619	0.864286	694	3	-0.061595	0.17542	0.40778	0.999999	5848	2	-0.061595
RNF212	5	0.0099874	0.034256	0.860899	695	4	-0.55891	0.80218	0.81055	0.999999	14272	1	-0.55891
WDR86	5	0.0099936	0.034274	0.860899	696	3	-0.20766	0.7105	0.7515	0.999999	13166	1	-0.20766
KLF14	5	0.010005	0.034304	0.860899	697	2	-0.07167	0.845	0.84601	0.999999	14894	1	-0.07167
LRRC8D	5	0.010011	0.034327	0.860899	698	2	0.037992	0.33462	0.49256	0.999999	8523	2	0.037992
MARCKSL1	5	0.010024	0.03436	0.860899	699	3	-0.1751	0.2811	0.44488	0.999999	7715	2	-0.1751
ZNF100	5	0.010031	0.034375	0.860899	700	2	0.01019	0.24883	0.41639	0.999999	7196	1	0.01019
KLRC1	5	0.010034	0.034384	0.860899	701	2	0.059737	0.22158	0.3923	0.999999	6767	2	0.059737
SLC25A10	5	0.010047	0.034415	0.860899	702	3	-0.31404	0.78559	0.79852	0.999999	14045	1	-0.31404
MAGEB10	5	0.010071	0.034484	0.860899	703	4	-0.32837	0.98929	0.98938	0.999999	17702	0	-0.32837
DMBX1	5	0.010089	0.034539	0.860899	704	3	-0.080607	0.92299	0.92329	0.999999	16316	0	-0.080607
PTPRZ1	5	0.010145	0.034702	0.860899	705	1	0.049918	0.34162	0.4988	0.999999	8635	2	0.049918
DDX54	5	0.01015	0.034716	0.860899	706	4	-0.55946	0.87125	0.87162	0.999999	15370	0	-0.55946
ARL13A	5	0.010183	0.034833	0.860899	707	4	-0.22888	0.14418	0.28949	0.999999	5041	1	-0.22888
SPDEF	5	0.01019	0.034854	0.860899	708	4	-0.1884	0.80708	0.81432	0.999999	14328	1	-0.1884
CEP170B	5	0.0102	0.034879	0.860899	709	3	-0.15816	0.20588	0.37865	0.999999	6532	2	-0.15816
MAGEA2B	1	0.010208	0.010105	0.712183	710	1	-0.42052	0.98979	0.98981	0.999999	17715	0	-0.42052
SAMD14	4	0.010214	0.034024	0.860899	711	4	-0.14804	0.98979	0.98979	0.999999	17714	0	-0.14804
WIZ	4	0.010229	0.034065	0.860899	712	2	-0.12998	0.6878	0.70343	0.999999	12922	1	-0.12998
SIGLECL1	5	0.010237	0.034994	0.860899	713	3	-0.218	0.55975	0.68103	0.999999	11832	1	-0.218
TOP2A	4	0.010239	0.034099	0.860899	714	4	-1.0776	0.98976	0.98977	0.999999	17713	0	-1.0776
FAM209B	5	0.010255	0.035049	0.860899	715	2	-0.1361	0.8323	0.83481	0.999999	14694	1	-0.1361
ZNF697	5	0.010264	0.035078	0.860899	716	4	-0.14796	0.90046	0.90081	0.999999	15889	0	-0.14796
LCP1	5	0.010311	0.035207	0.860899	717	2	-0.048877	0.11282	0.23986	0.999999	4240	2	-0.048877
GALNT18	5	0.010317	0.035222	0.860899	718	2	-0.0075445	0.6031	0.69902	0.999999	12183	1	-0.0075445
ANAPC13	3	0.010321	0.027627	0.844508	719	2	-0.3054	0.82585	0.82576	0.999999	14600	0	-0.3054
DDC	7	0.010331	0.041126	0.860899	720	5	-0.16277	0.94074	0.94075	0.999999	16688	0	-0.16277
PRKCG	5	0.010336	0.035278	0.860899	721	4	-0.16762	0.56839	0.68451	0.999999	11906	1	-0.16762
SLC35D1	5	0.010366	0.035363	0.860899	722	3	-0.19775	0.83606	0.8381	0.999999	14749	1	-0.19775
PTGFR	5	0.010416	0.035515	0.860899	723	4	-0.1595	0.71	0.75121	0.999999	13159	1	-0.1595
FAAH2	5	0.010421	0.035528	0.860899	724	2	0.16709	0.0082054	0.029298	0.783801	669	3	0.16709
CAPZA3	5	0.010425	0.035535	0.860899	725	2	-0.013832	0.39614	0.54833	0.999999	9507	1	-0.013832
MRPS5	5	0.010435	0.035562	0.860899	726	4	-0.55982	0.9218	0.92212	0.999999	16291	0	-0.55982
ART1	5	0.010438	0.035569	0.860899	727	2	0.072302	0.27449	0.43906	0.999999	7606	2	0.072302
EPS8	5	0.010461	0.03564	0.860899	728	4	-0.20718	0.92377	0.92408	0.999999	16331	0	-0.20718
SPN	5	0.01047	0.035671	0.860899	729	3	-0.21034	0.88711	0.88761	0.999999	15660	0	-0.21034
AP1G1	5	0.0105	0.035762	0.860899	730	4	-0.56094	0.97955	0.9797	0.999999	17474	0	-0.56094
PPAPDC1A	5	0.010503	0.035778	0.860899	731	3	-0.29875	0.2924	0.45486	0.999999	7865	1	-0.29875
AP5B1	5	0.010513	0.035809	0.860899	732	3	-0.12093	0.98859	0.98866	0.999999	17689	0	-0.12093
CALD1	5	0.010519	0.035828	0.860899	733	3	-0.41005	0.16805	0.32636	0.999999	5659	2	-0.41005
PHF11	5	0.010522	0.035839	0.860899	734	4	-0.36124	0.99668	0.99668	0.999999	17896	0	-0.36124
CLEC5A	5	0.010526	0.035851	0.860899	735	4	-0.18067	0.91575	0.91602	0.999999	16175	0	-0.18067
ATP6V0A2	5	0.01053	0.035866	0.860899	736	4	-0.22247	0.36171	0.51685	0.999999	8977	1	-0.22247
DDA1	5	0.010532	0.035871	0.860899	737	3	-0.22582	0.72365	0.75892	0.999999	13309	1	-0.22582
PIK3R2	5	0.010553	0.035924	0.860899	738	2	0.15713	0.12099	0.25284	0.999999	4427	3	0.15713
TFAM	6	0.010559	0.040652	0.860899	739	5	-0.60826	0.98872	0.98877	0.999999	17695	0	-0.60826
MANEAL	12	0.010578	0.052273	0.878513	740	6	-0.12015	0.82184	0.92823	0.999999	14540	1	-0.12015
TJP1	5	0.010587	0.036031	0.860899	741	4	-0.19982	0.99343	0.99347	0.999999	17810	0	-0.19982
CHST14	5	0.01059	0.036036	0.860899	742	3	-0.23546	0.44735	0.5952	0.999999	10307	2	-0.23546
MED13L	5	0.010614	0.036104	0.860899	743	4	-0.41692	0.89002	0.89049	0.999999	15703	0	-0.41692
CD101	5	0.01064	0.036181	0.860899	744	3	-0.20897	0.69381	0.74238	0.999999	12987	1	-0.20897
SLC35B2	5	0.010698	0.036335	0.860899	745	3	-0.15851	0.83805	0.83982	0.999999	14788	1	-0.15851
HBM	5	0.010722	0.036409	0.860899	746	4	-0.20124	0.83055	0.83329	0.999999	14665	1	-0.20124
SOGA2	5	0.010724	0.036411	0.860899	747	3	-0.26649	0.81741	0.82257	0.999999	14476	1	-0.26649
FGFR3	5	0.010739	0.036458	0.860899	748	4	-0.21052	0.99546	0.99547	0.999999	17860	0	-0.21052
GPR155	5	0.010742	0.036467	0.860899	749	4	-0.28722	0.96047	0.96061	0.999999	17092	0	-0.28722
MMP7	5	0.010752	0.036496	0.860899	750	3	-0.33697	0.18003	0.34431	0.999999	5949	2	-0.33697
RTL1	5	0.010771	0.036542	0.860899	751	4	-0.25648	0.97494	0.97511	0.999999	17390	0	-0.25648
DEFA6	5	0.010781	0.036574	0.860899	752	4	-0.41853	0.83183	0.83442	0.999999	14687	1	-0.41853
LRTOMT	13	0.010783	0.053981	0.878733	753	6	-0.060901	0.21349	0.49158	0.999999	6647	4	-0.060901
PEX3	5	0.010786	0.036593	0.860899	754	4	-0.48483	0.98658	0.98667	0.999999	17641	0	-0.48483
GLRX3	5	0.010797	0.036626	0.860899	755	4	-0.54467	0.79905	0.80823	0.999999	14234	1	-0.54467
SUOX	5	0.010801	0.03664	0.860899	756	4	-0.25709	0.98944	0.98954	0.999999	17707	0	-0.25709
MS4A12	5	0.010864	0.036822	0.860899	757	3	-0.22724	0.91273	0.91305	0.999999	16118	0	-0.22724
C20orf26	4	0.010864	0.035625	0.860899	758	2	0.018162	0.00092473	0.0033202	0.419269	158	2	0.018162
MSANTD3	6	0.010881	0.041758	0.861072	759	4	-0.21346	0.68568	0.78055	0.999999	12900	1	-0.21346
PCDHGB7	5	0.010889	0.036892	0.860899	760	4	-0.16471	0.99486	0.99489	0.999999	17845	0	-0.16471
GIT2	5	0.010894	0.036907	0.860899	761	2	-0.054618	0.90251	0.90286	0.999999	15938	0	-0.054618
EFHB	5	0.010919	0.036984	0.860899	762	1	0.095406	0.12662	0.26179	0.999999	4587	3	0.095406
TPST2	5	0.010931	0.037019	0.860899	763	3	-0.20935	0.98552	0.98563	0.999999	17612	0	-0.20935
FAM162B	5	0.010949	0.037078	0.860899	764	3	-0.20079	0.2016	0.37493	0.999999	6477	2	-0.20079
FAM194B	5	0.01096	0.037113	0.860899	765	4	-0.48554	0.14008	0.28309	0.999999	4937	1	-0.48554
MMD	5	0.010975	0.037167	0.860899	766	1	-0.099261	0.97632	0.9765	0.999999	17409	0	-0.099261
ARPC4	9	0.011001	0.048172	0.87164	767	6	-0.66308	0.99938	0.99936	0.999999	17974	0	-0.66308
UBE2A	5	0.011007	0.037271	0.860899	768	4	-0.15713	0.98779	0.98785	0.999999	17667	0	-0.15713
C10orf2	5	0.011011	0.037287	0.860899	769	4	-0.46924	0.95964	0.95982	0.999999	17079	0	-0.46924
SUCO	5	0.01103	0.037347	0.860899	770	3	-0.16559	0.14225	0.28652	0.999999	4995	1	-0.16559
TTN	5	0.01105	0.037399	0.860899	771	4	-0.15077	0.99593	0.99594	0.999999	17871	0	-0.15077
MLST8	5	0.01106	0.037433	0.860899	772	3	-1.0135	0.94667	0.94685	0.999999	16804	0	-1.0135
RPL18	5	0.011067	0.037455	0.860899	773	3	-0.3369	0.020728	0.064974	0.921556	1261	1	-0.3369
ADAM32	5	0.011085	0.037523	0.860899	774	1	0.040981	0.13084	0.26845	0.999999	4698	1	0.040981
CIC	5	0.011107	0.037585	0.860899	775	4	-0.26205	0.73462	0.76532	0.999999	13407	1	-0.26205
TNK1	5	0.011111	0.037598	0.860899	776	4	-0.2011	0.95307	0.95326	0.999999	16927	0	-0.2011
HNRNPAB	5	0.011118	0.037618	0.860899	777	4	-0.2614	0.76622	0.78516	0.999999	13802	1	-0.2614
NARS	5	0.011122	0.037627	0.860899	778	3	-0.93854	0.093846	0.2089	0.999915	3736	2	-0.93854
PLEKHM2	5	0.011141	0.037682	0.860899	779	3	-0.14467	0.90985	0.91024	0.999999	16076	0	-0.14467
TUBA4A	5	0.011154	0.037721	0.860899	780	3	-0.3294	0.94479	0.94499	0.999999	16764	0	-0.3294
HTRA1	5	0.01116	0.037742	0.860899	781	3	-0.25527	0.80163	0.81014	0.999999	14264	1	-0.25527
MSC	5	0.011195	0.037848	0.860899	782	3	-0.23927	0.99028	0.99035	0.999999	17726	0	-0.23927
SEMA6C	5	0.011196	0.03785	0.860899	783	3	-0.26906	0.77998	0.79457	0.999999	13977	1	-0.26906
IVD	4	0.011226	0.036472	0.860899	784	2	-0.16088	0.76422	0.76544	0.999999	13778	1	-0.16088
MS4A13	6	0.011231	0.042996	0.861072	785	5	-0.48652	0.9982	0.99817	0.999999	17939	0	-0.48652
TIMM44	5	0.011237	0.037953	0.860899	786	3	-0.29436	0.97932	0.97947	0.999999	17467	0	-0.29436
ZNF225	5	0.011251	0.037992	0.860899	787	2	0.20611	0.33988	0.4972	0.999999	8606	2	0.20611
SLC5A5	5	0.01128	0.038073	0.860899	788	4	-0.17932	0.99552	0.99553	0.999999	17862	0	-0.17932
CLEC2L	5	0.011297	0.038117	0.860899	789	4	-0.1737	0.96912	0.96927	0.999999	17268	0	-0.1737
PTPRD	5	0.011303	0.038132	0.860899	790	4	-0.20907	0.5514	0.6777	0.999999	11756	1	-0.20907
ZNF407	5	0.011305	0.03814	0.860899	791	4	-0.31524	0.99053	0.99061	0.999999	17733	0	-0.31524
SERPINE3	5	0.011312	0.038158	0.860899	792	4	-0.23569	0.083386	0.19156	0.989359	3466	1	-0.23569
C14orf180	5	0.011318	0.03818	0.860899	793	4	-0.23542	0.98142	0.98158	0.999999	17511	0	-0.23542
MAPKAP1	12	0.011321	0.05548	0.882188	794	8	-0.1743	0.99446	0.99448	0.999999	17835	0	-0.1743
PCDHA1	5	0.011345	0.038259	0.860899	795	2	-0.1089	0.95514	0.95533	0.999999	16976	0	-0.1089
STOML1	5	0.011347	0.038263	0.860899	796	4	-0.21871	0.73282	0.76424	0.999999	13387	1	-0.21871
LRRC43	5	0.011362	0.038309	0.860899	797	2	-0.049117	0.30145	0.46295	0.999999	7996	1	-0.049117
TSPYL4	5	0.011376	0.038347	0.860899	798	3	-0.32398	0.41796	0.5682	0.999999	9844	1	-0.32398
ZDHHC23	5	0.011403	0.038434	0.860899	799	4	-0.23772	0.60948	0.70176	0.999999	12246	1	-0.23772
PTGER2	5	0.011417	0.038476	0.860899	800	3	-0.10928	0.72185	0.75787	0.999999	13289	1	-0.10928
SLC25A28	5	0.011472	0.038631	0.860899	801	3	-0.23787	0.12105	0.25293	0.999999	4431	2	-0.23787
OSGEP	5	0.011486	0.038674	0.860899	802	2	-0.4563	0.98698	0.98707	0.999999	17651	0	-0.4563
ATXN7	5	0.011493	0.038699	0.860899	803	4	-0.32698	0.99503	0.99504	0.999999	17849	0	-0.32698
PPP2CA	5	0.011506	0.038741	0.860899	804	3	-2.1069	0.63834	0.71482	0.999999	12496	1	-2.1069
C14orf28	5	0.011509	0.03875	0.860899	805	3	-0.29575	0.21811	0.38926	0.999999	6718	1	-0.29575
FGF2	5	0.011528	0.038804	0.860899	806	2	0.042622	0.38058	0.53403	0.999999	9269	1	0.042622
SPATA31D1	5	0.011538	0.038835	0.860899	807	4	-0.38215	0.95754	0.95772	0.999999	17021	0	-0.38215
TTC18	5	0.011542	0.038845	0.860899	808	3	-0.23044	0.87285	0.87329	0.999999	15391	0	-0.23044
ZNF214	5	0.011546	0.03886	0.860899	809	4	-0.26913	0.24277	0.41105	0.999999	7104	1	-0.26913
CD300LG	5	0.011565	0.038906	0.860899	810	3	-0.52965	0.50885	0.65258	0.999999	11316	2	-0.52965
CORO7	5	0.011583	0.038961	0.860899	811	2	-0.082026	0.47234	0.61838	0.999999	10708	2	-0.082026
GPATCH11	8	0.011599	0.048764	0.873403	812	3	-0.14272	0.34553	0.57157	0.999999	8697	1	-0.14272
CCL16	5	0.011628	0.039091	0.860899	813	4	-0.20907	0.99258	0.99266	0.999999	17791	0	-0.20907
UHRF1BP1	5	0.011638	0.039115	0.860899	814	3	-0.22059	0.26337	0.42919	0.999999	7428	2	-0.22059
SEPSECS	5	0.011654	0.03917	0.860899	815	4	-0.47122	0.99434	0.99437	0.999999	17831	0	-0.47122
CALM3	5	0.011656	0.039175	0.860899	816	4	-0.24497	0.83117	0.83384	0.999999	14673	1	-0.24497
VANGL1	5	0.011666	0.039202	0.860899	817	3	-0.31101	0.74175	0.76961	0.999999	13495	1	-0.31101
SLMO2	5	0.011671	0.039218	0.860899	818	4	-1.2176	0.91373	0.91405	0.999999	16139	0	-1.2176
CH25H	5	0.011673	0.039221	0.860899	819	4	-0.27931	0.29506	0.4573	0.999999	7901	1	-0.27931
WBP4	5	0.011686	0.039257	0.860899	820	3	-0.39462	0.77325	0.78992	0.999999	13894	1	-0.39462
KIAA0196	5	0.011694	0.039284	0.860899	821	4	-0.40156	0.98521	0.98532	0.999999	17601	0	-0.40156
SRSF3	3	0.011782	0.031269	0.860899	822	3	-2.5617	0.9804	0.98053	0.999999	17493	0	-2.5617
RNASE2	5	0.011783	0.039529	0.860899	823	2	0.01615	0.10563	0.22825	0.999999	4057	2	0.01615
PCDHGA11	5	0.011804	0.039586	0.860899	824	3	-0.23256	0.58995	0.69329	0.999999	12067	1	-0.23256
ARHGAP18	5	0.011804	0.039586	0.860899	825	3	-0.20622	0.32708	0.48573	0.999999	8408	1	-0.20622
FAM166B	5	0.01186	0.039763	0.860899	826	1	0.22852	0.033887	0.10009	0.972605	1823	3	0.22852
SIRT7	5	0.011915	0.039927	0.860899	827	2	-0.11993	0.55885	0.68066	0.999999	11825	1	-0.11993
NUDT6	7	0.011933	0.046251	0.864286	828	5	-0.21027	0.93796	0.93796	0.999999	16627	0	-0.21027
WFDC11	5	0.011947	0.040027	0.860899	829	4	-0.5057	0.59387	0.69499	0.999999	12092	1	-0.5057
CHRAC1	5	0.011947	0.040028	0.860899	830	3	-0.20424	0.71527	0.75419	0.999999	13222	1	-0.20424
GATAD2B	5	0.011955	0.040047	0.860899	831	4	-0.25214	0.99147	0.99156	0.999999	17759	0	-0.25214
SLC11A1	5	0.01197	0.040088	0.860899	832	2	-0.056365	0.15288	0.30314	0.999999	5282	2	-0.056365
ADAP1	5	0.011978	0.040109	0.860899	833	3	-0.22874	0.3888	0.54147	0.999999	9394	1	-0.22874
GRIA1	5	0.011985	0.040129	0.860899	834	3	-0.27027	0.21866	0.38971	0.999999	6722	1	-0.27027
CRKL	5	0.011998	0.04017	0.860899	835	3	-0.19089	0.91259	0.91292	0.999999	16117	0	-0.19089
KCNE4	5	0.012025	0.040253	0.860899	836	2	-0.022718	0.93336	0.93358	0.999999	16523	0	-0.022718
NHSL1	5	0.012052	0.04033	0.860899	837	3	-0.34375	0.18226	0.34765	0.999999	6008	1	-0.34375
CYP7A1	5	0.012077	0.040412	0.860899	838	4	-0.29638	0.45058	0.5982	0.999999	10363	1	-0.29638
TAS2R5	5	0.012099	0.040474	0.860899	839	4	-0.46548	0.45852	0.6056	0.999999	10496	1	-0.46548
WAS	5	0.012123	0.040539	0.860899	840	4	-0.23657	0.99099	0.99106	0.999999	17744	0	-0.23657
BCKDHA	5	0.012125	0.040543	0.860899	841	4	-0.23617	0.96497	0.96519	0.999999	17180	0	-0.23617
HSPBAP1	5	0.012136	0.04057	0.860899	842	3	-0.58992	0.75347	0.77694	0.999999	13646	1	-0.58992
SYT5	5	0.012138	0.040577	0.860899	843	4	-0.19068	0.37734	0.53112	0.999999	9222	1	-0.19068
MEFV	5	0.012173	0.040681	0.860899	844	4	-0.12164	0.79298	0.80375	0.999999	14143	1	-0.12164
NXPE2	5	0.012191	0.040736	0.860899	845	1	0.038375	0.42123	0.57117	0.999999	9891	2	0.038375
CST2	5	0.012193	0.040741	0.860899	846	4	-0.34883	0.98303	0.98313	0.999999	17548	0	-0.34883
PPARA	5	0.012221	0.040816	0.860899	847	3	-0.13331	0.54162	0.67384	0.999999	11692	1	-0.13331
CCRL2	5	0.012229	0.040841	0.860899	848	4	-0.12671	0.99646	0.99645	0.999999	17887	0	-0.12671
GPR20	5	0.012246	0.040891	0.860899	849	2	-0.068067	0.64791	0.71929	0.999999	12557	1	-0.068067
SEC23B	5	0.01227	0.040964	0.860899	850	4	-0.29298	0.99572	0.99571	0.999999	17866	0	-0.29298
EDDM3B	5	0.012279	0.040988	0.860899	851	3	-0.51727	0.43859	0.58715	0.999999	10167	1	-0.51727
NUDT22	5	0.012288	0.041016	0.860899	852	3	-0.27042	0.28267	0.44629	0.999999	7739	2	-0.27042
DNMT3A	10	0.012291	0.055549	0.882188	853	4	-0.072132	0.12453	0.32124	0.999999	4534	3	-0.072132
PALD1	5	0.012302	0.041056	0.860899	854	1	0.086481	0.022701	0.070361	0.924833	1354	2	0.086481
A1CF	5	0.012327	0.041129	0.860899	855	4	-0.32769	0.78253	0.79636	0.999999	14015	1	-0.32769
DCAF8	5	0.012345	0.041186	0.860899	856	2	-0.17104	0.56928	0.68485	0.999999	11913	1	-0.17104
SLC35A1	5	0.012357	0.041219	0.860899	857	3	-0.18295	0.73835	0.76758	0.999999	13453	1	-0.18295
PPP1R12B	12	0.01237	0.059923	0.902859	858	4	0.063091	0.22981	0.49775	0.999999	6900	5	0.063091
C12orf56	5	0.012377	0.041266	0.860899	859	4	-0.41509	0.9649	0.96512	0.999999	17178	0	-0.41509
UFM1	7	0.012397	0.047756	0.87024	860	4	-0.50044	0.20949	0.40995	0.999999	6591	1	-0.50044
C9orf163	5	0.012412	0.041381	0.861072	861	1	-0.013848	0.13442	0.27411	0.999999	4802	2	-0.013848
SH2D4A	4	0.01245	0.039244	0.860899	862	2	-0.23005	0.94437	0.94455	0.999999	16750	0	-0.23005
RBM41	5	0.012467	0.041541	0.861072	863	3	-0.21692	0.97046	0.97061	0.999999	17292	0	-0.21692
SAMHD1	5	0.012523	0.041685	0.861072	864	3	-0.31105	0.8185	0.82341	0.999999	14489	1	-0.31105
KCNF1	5	0.012528	0.0417	0.861072	865	3	-0.29224	0.55129	0.67765	0.999999	11754	1	-0.29224
CD81	5	0.012542	0.041737	0.861072	866	3	-0.096952	0.68842	0.73958	0.999999	12927	1	-0.096952
C11orf80	5	0.01255	0.041761	0.861072	867	2	0.13541	0.1438	0.28892	0.999999	5031	3	0.13541
ALPPL2	3	0.012554	0.033196	0.860899	868	3	-0.20309	0.98745	0.9876	0.999999	17660	0	-0.20309
POLRMT	5	0.012554	0.041776	0.861072	869	4	-1.1986	0.97424	0.97437	0.999999	17377	0	-1.1986
HIF1A	5	0.012578	0.041852	0.861072	870	3	-0.14452	0.91097	0.91133	0.999999	16089	0	-0.14452
GABRP	5	0.012579	0.041858	0.861072	871	3	-0.21437	0.98397	0.98408	0.999999	17574	0	-0.21437
HUS1	5	0.012586	0.041882	0.861072	872	2	-0.016869	0.024126	0.074173	0.937579	1405	2	-0.016869
CCDC60	5	0.012616	0.041973	0.861072	873	2	-0.12943	0.13298	0.27183	0.999999	4755	1	-0.12943
C1GALT1C1	5	0.012641	0.042046	0.861072	874	4	-0.51332	0.93887	0.93905	0.999999	16650	0	-0.51332
PDHA2	5	0.012719	0.042274	0.861072	875	4	-0.20536	0.79807	0.8075	0.999999	14223	1	-0.20536
HPGD	15	0.012733	0.06523	0.910028	876	7	-0.11529	0.76065	0.92034	0.999999	13729	4	-0.11529
NR5A1	5	0.012744	0.042336	0.861072	877	4	-0.26681	0.99045	0.99052	0.999999	17730	0	-0.26681
SRF	5	0.01275	0.042355	0.861072	878	4	-0.19493	0.97859	0.97875	0.999999	17455	0	-0.19493
LACTB	5	0.012752	0.042363	0.861072	879	4	-0.25034	0.79064	0.80207	0.999999	14111	1	-0.25034
SPACA7	5	0.012799	0.042505	0.861072	880	1	0.22478	0.026482	0.080531	0.945748	1517	4	0.22478
TAGLN	4	0.012807	0.040011	0.860899	881	2	-0.18419	0.79999	0.80007	0.999999	14249	0	-0.18419
ACOT6	5	0.012808	0.042528	0.861072	882	3	-0.29935	0.84145	0.84284	0.999999	14843	1	-0.29935
KLRG2	5	0.012811	0.042538	0.861072	883	4	-0.21544	0.99212	0.99218	0.999999	17781	0	-0.21544
ZNF410	5	0.012815	0.04255	0.861072	884	2	0.084788	0.13309	0.27201	0.999999	4761	2	0.084788
NTRK2	5	0.012832	0.042596	0.861072	885	4	-0.17769	0.059613	0.15152	0.985649	2732	1	-0.17769
PCDHA11	5	0.012843	0.042627	0.861072	886	3	-0.33746	0.87593	0.8764	0.999999	15449	0	-0.33746
C11orf45	5	0.012844	0.042634	0.861072	887	2	-0.072474	0.17769	0.34081	0.999999	5896	1	-0.072474
SHOX2	5	0.012852	0.042656	0.861072	888	3	-0.17163	0.33121	0.48946	0.999999	8467	2	-0.17163
XRCC3	5	0.012855	0.042662	0.861072	889	4	-1.0585	0.9795	0.97964	0.999999	17471	0	-1.0585
CPSF1	5	0.012907	0.042816	0.861072	890	4	-0.33148	0.97413	0.97426	0.999999	17374	0	-0.33148
MED30	5	0.012912	0.042825	0.861072	891	4	-0.28491	0.54609	0.67561	0.999999	11716	1	-0.28491
ITGA6	5	0.012925	0.042865	0.861072	892	4	-0.29481	0.99521	0.99522	0.999999	17854	0	-0.29481
NKX2-4	5	0.012932	0.042888	0.861072	893	4	-0.11863	0.92044	0.92078	0.999999	16267	0	-0.11863
FAP	5	0.012934	0.04289	0.861072	894	2	-0.038249	0.70591	0.74898	0.999999	13118	1	-0.038249
C1D	3	0.012943	0.034196	0.860899	895	3	-0.70479	0.98437	0.98452	0.999999	17584	0	-0.70479
SPTBN2	5	0.012953	0.042959	0.861072	896	4	-0.18398	0.87182	0.87219	0.999999	15376	0	-0.18398
AGBL3	5	0.012965	0.042986	0.861072	897	3	-0.28289	0.38317	0.5364	0.999999	9307	1	-0.28289
OSBPL8	5	0.013001	0.04308	0.861788	898	3	-0.42514	0.93563	0.93585	0.999999	16575	0	-0.42514
CREM	25	0.013067	0.078428	0.912821	899	6	0.0034418	0.038385	0.18233	0.985649	2039	9	0.0034418
TUBA3E	2	0.013073	0.02461	0.829421	900	1	-0.2824	0.56547	0.56555	0.999999	11882	0	-0.2824
ABCD4	5	0.013075	0.04329	0.863295	901	3	-0.20536	0.81864	0.82353	0.999999	14490	1	-0.20536
CEACAM19	5	0.013075	0.04329	0.863295	902	3	-0.2492	0.24397	0.4121	0.999999	7117	2	-0.2492
VIL1	5	0.013079	0.043301	0.863295	903	4	-0.24146	0.69142	0.74114	0.999999	12965	1	-0.24146
MTERF	5	0.0131	0.04335	0.863295	904	4	-0.26083	0.58104	0.68954	0.999999	11998	1	-0.26083
ZIC2	5	0.013113	0.043395	0.863295	905	3	-0.29098	0.96314	0.96334	0.999999	17147	0	-0.29098
TCEA3	5	0.013152	0.043514	0.863372	906	3	-0.26529	0.90653	0.90689	0.999999	16020	0	-0.26529
TCTA	5	0.013163	0.043554	0.863372	907	4	-0.28106	0.35486	0.51066	0.999999	8864	1	-0.28106
AMH	4	0.013169	0.040804	0.860899	908	3	-0.17137	0.9691	0.96922	0.999999	17267	0	-0.17137
OBFC1	5	0.013184	0.043615	0.863372	909	3	-0.88195	0.2891	0.45195	0.999999	7818	2	-0.88195
NIP7	5	0.013186	0.043619	0.863372	910	2	-0.067792	0.89358	0.89402	0.999999	15778	0	-0.067792
TSPO2	5	0.013209	0.043685	0.863372	911	4	-0.1681	0.56479	0.68307	0.999999	11876	1	-0.1681
C5orf51	5	0.013241	0.043779	0.863372	912	2	-0.074224	0.60107	0.69815	0.999999	12165	1	-0.074224
XPR1	5	0.013248	0.043802	0.863372	913	3	-0.31906	0.24289	0.41114	0.999999	7107	2	-0.31906
ACTL6A	5	0.01325	0.043807	0.863372	914	4	-0.66118	0.61635	0.70482	0.999999	12309	1	-0.66118
POM121L2	5	0.013266	0.043857	0.863372	915	3	-0.28047	0.92363	0.92394	0.999999	16329	0	-0.28047
SCRIB	5	0.013274	0.043878	0.863372	916	4	-0.29892	0.11121	0.23721	0.999999	4192	1	-0.29892
TSPAN7	5	0.013306	0.043961	0.864051	917	4	-0.13833	0.78854	0.8006	0.999999	14085	1	-0.13833
PDE1C	5	0.013393	0.04421	0.864286	918	4	-0.17347	0.68254	0.73651	0.999999	12874	1	-0.17347
TTC39B	5	0.013429	0.0443	0.864286	919	3	-0.16789	0.27042	0.4354	0.999999	7550	1	-0.16789
COG5	5	0.013441	0.044344	0.864286	920	3	-0.31217	0.92365	0.92396	0.999999	16330	0	-0.31217
KCNK3	5	0.013474	0.04444	0.864286	921	2	0.0049123	0.28549	0.44872	0.999999	7765	2	0.0049123
SPP2	5	0.013505	0.044521	0.864286	922	2	-0.012193	0.73501	0.76554	0.999999	13411	1	-0.012193
SNX22	5	0.01351	0.044535	0.864286	923	4	-0.32993	0.20695	0.3796	0.999999	6545	1	-0.32993
ITSN2	5	0.013527	0.044583	0.864286	924	4	-0.29076	0.98285	0.98296	0.999999	17543	0	-0.29076
ITPRIPL2	5	0.013567	0.044702	0.864286	925	4	-0.24489	0.98931	0.9894	0.999999	17703	0	-0.24489
GCG	5	0.013572	0.044719	0.864286	926	1	-0.035518	0.18927	0.35817	0.999999	6189	2	-0.035518
ENSA	9	0.013575	0.057284	0.890393	927	6	-0.32054	0.9998	0.99979	0.999999	17992	0	-0.32054
WDR48	5	0.013607	0.044813	0.864286	928	4	-0.35611	0.76162	0.78219	0.999999	13745	1	-0.35611
SLITRK6	5	0.013614	0.04483	0.864286	929	4	-0.26601	0.98951	0.9896	0.999999	17708	0	-0.26601
KIF4A	5	0.013651	0.044933	0.864286	930	3	-0.23111	0.81402	0.81985	0.999999	14431	1	-0.23111
RGS20	5	0.013683	0.045032	0.864286	931	2	0.064845	0.69677	0.74395	0.999999	13014	1	0.064845
KCNA2	5	0.013695	0.045067	0.864286	932	2	-0.24535	0.6121	0.70294	0.999999	12269	1	-0.24535
COL27A1	5	0.013718	0.045135	0.864286	933	2	0.047197	0.26485	0.43049	0.999999	7460	2	0.047197
HOXA13	5	0.013727	0.045163	0.864286	934	3	-0.15758	0.12308	0.25604	0.999999	4484	2	-0.15758
NKTR	5	0.013738	0.0452	0.864286	935	2	-0.19509	0.72291	0.7585	0.999999	13304	1	-0.19509
MBOAT4	5	0.013784	0.045343	0.864286	936	4	-0.184	0.99124	0.99134	0.999999	17752	0	-0.184
AGBL1	5	0.013794	0.045375	0.864286	937	2	0.0065275	0.26289	0.42875	0.999999	7421	1	0.0065275
WIPF1	5	0.013802	0.045396	0.864286	938	4	-0.34892	0.98402	0.98413	0.999999	17575	0	-0.34892
ZFR2	8	0.013802	0.056966	0.889522	939	5	-0.10345	0.75071	0.85442	0.999999	13611	2	-0.10345
YWHAG	5	0.013822	0.04545	0.864286	940	4	-0.23016	0.61531	0.70438	0.999999	12301	1	-0.23016
ELP5	5	0.013827	0.045463	0.864286	941	4	-0.86189	0.99266	0.99273	0.999999	17795	0	-0.86189
FAM203A	5	0.01384	0.045507	0.864286	942	3	-0.21149	0.65881	0.72452	0.999999	12656	1	-0.21149
DYRK1A	5	0.013844	0.045514	0.864286	943	3	-0.35074	0.98303	0.98313	0.999999	17549	0	-0.35074
RBM18	5	0.013848	0.045528	0.864286	944	3	-0.44459	0.84126	0.84266	0.999999	14837	1	-0.44459
NAA60	5	0.013868	0.045584	0.864286	945	4	-0.27744	0.98383	0.98394	0.999999	17572	0	-0.27744
PLCXD1	5	0.013903	0.045693	0.864286	946	1	0.068849	0.39884	0.55079	0.999999	9546	2	0.068849
GADD45GIP1	5	0.013928	0.045761	0.864286	947	3	-0.71722	0.1536	0.30428	0.999999	5306	2	-0.71722
NDFIP1	5	0.01395	0.045817	0.864286	948	4	-0.39602	0.90898	0.90935	0.999999	16059	0	-0.39602
TMOD2	5	0.013959	0.045841	0.864286	949	3	-0.25872	0.69532	0.74321	0.999999	13001	1	-0.25872
OTUD3	5	0.013971	0.045876	0.864286	950	4	-0.40648	0.78259	0.79641	0.999999	14016	1	-0.40648
ZNF346	5	0.01399	0.04593	0.864286	951	4	-0.2028	0.17463	0.3363	0.999999	5827	1	-0.2028
RPL30	2	0.013999	0.026287	0.830898	952	2	-2.0845	0.986	0.98608	0.999999	17626	0	-2.0845
TIGIT	5	0.014049	0.046086	0.864286	953	4	-0.15553	0.99641	0.99639	0.999999	17885	0	-0.15553
TTF2	5	0.014069	0.046148	0.864286	954	1	-0.011724	0.70614	0.7491	0.999999	13121	1	-0.011724
PPAT	5	0.0141	0.046239	0.864286	955	4	-0.69055	0.9962	0.99619	0.999999	17881	0	-0.69055
DMRT2	8	0.014114	0.058116	0.894973	956	5	-0.15757	0.88464	0.91221	0.999999	15614	1	-0.15757
DHRSX	3	0.014124	0.037152	0.860899	957	3	-0.17943	0.98588	0.98601	0.999999	17620	0	-0.17943
ERGIC1	5	0.014124	0.046297	0.864286	958	3	-0.17541	0.75836	0.78007	0.999999	13705	1	-0.17541
EBF4	5	0.014131	0.046316	0.864286	959	4	-0.24905	0.95191	0.95209	0.999999	16908	0	-0.24905
ZNF594	5	0.014175	0.046441	0.864286	960	4	-0.26152	0.30074	0.46234	0.999999	7986	1	-0.26152
STK36	5	0.014179	0.04646	0.864286	961	1	0.052889	0.26656	0.432	0.999999	7493	2	0.052889
RNF125	5	0.014211	0.046547	0.864287	962	2	-0.033596	0.93028	0.93054	0.999999	16458	0	-0.033596
NFASC	5	0.014224	0.046585	0.864287	963	4	-0.17032	0.36101	0.51621	0.999999	8966	1	-0.17032
WDFY4	5	0.014234	0.046613	0.864287	964	2	0.13756	0.097408	0.21482	0.999999	3844	3	0.13756
ADAMTS1	5	0.014298	0.04679	0.866123	965	3	-0.2558	0.65184	0.72117	0.999999	12595	1	-0.2558
SETDB2	5	0.014304	0.046808	0.866123	966	4	-0.55187	0.99651	0.99649	0.999999	17888	0	-0.55187
SLC39A13	5	0.014335	0.046899	0.866316	967	3	-0.10342	0.42885	0.57817	0.999999	10008	1	-0.10342
VWA9	5	0.014339	0.046915	0.866316	968	4	-0.66384	0.75988	0.78104	0.999999	13722	1	-0.66384
ARHGEF10L	5	0.014366	0.046985	0.866717	969	2	0.0067011	0.37935	0.53295	0.999999	9253	2	0.0067011
TRIM26	5	0.014429	0.047155	0.866814	970	3	-0.14175	0.89603	0.8965	0.999999	15826	0	-0.14175
HIST1H1C	5	0.01445	0.047218	0.866814	971	4	-0.30053	0.47605	0.62179	0.999999	10774	1	-0.30053
PRKACB	5	0.014453	0.047222	0.866814	972	4	-0.24745	0.4313	0.58045	0.999999	10049	1	-0.24745
PLK1	5	0.014455	0.047232	0.866814	973	2	0.20504	0.37558	0.52953	0.999999	9193	1	0.20504
FAM19A1	5	0.014476	0.04729	0.866814	974	3	-0.17161	0.74303	0.77039	0.999999	13515	1	-0.17161
GJB3	5	0.01451	0.04739	0.866814	975	3	-0.11706	0.17418	0.33557	0.999999	5811	2	-0.11706
ENAH	5	0.014523	0.04743	0.866814	976	2	-0.053179	0.93903	0.93923	0.999999	16657	0	-0.053179
AIFM1	5	0.01453	0.047447	0.866814	977	4	-0.58873	0.98885	0.98893	0.999999	17696	0	-0.58873
WDR27	5	0.014539	0.047472	0.866814	978	3	-0.16068	0.98173	0.98188	0.999999	17518	0	-0.16068
GBX1	5	0.014565	0.047545	0.86727	979	1	0.037188	0.23195	0.40144	0.999999	6938	2	0.037188
CALML4	10	0.014609	0.064753	0.910028	980	5	-0.1555	0.88181	0.9402	0.999999	15558	2	-0.1555
FNDC9	4	0.014635	0.044157	0.864286	981	3	-0.30241	0.81781	0.81794	0.999999	14480	0	-0.30241
GGT1	4	0.014638	0.044171	0.864286	982	3	-0.22001	0.9225	0.92279	0.999999	16307	0	-0.22001
IQCH	10	0.014661	0.064932	0.910028	983	5	-0.16061	0.50024	0.73053	0.999999	11176	3	-0.16061
FGF20	5	0.014712	0.047948	0.871342	984	2	0.080698	0.19487	0.36641	0.999999	6329	3	0.080698
RBBP8NL	5	0.014731	0.047999	0.871342	985	2	0.045593	0.18884	0.35755	0.999999	6181	2	0.045593
PTBP2	5	0.014735	0.04801	0.871342	986	3	-0.20715	0.34087	0.49814	0.999999	8619	2	-0.20715
CSK	5	0.014769	0.048118	0.87164	987	3	-0.33905	0.86878	0.86911	0.999999	15326	0	-0.33905
ZNF71	5	0.014786	0.048167	0.87164	988	2	-0.036044	0.72777	0.76128	0.999999	13345	1	-0.036044
MEPE	5	0.014841	0.048318	0.871867	989	2	-0.052782	0.20649	0.37917	0.999999	6540	1	-0.052782
DKK4	5	0.014845	0.048329	0.871867	990	4	-0.20468	0.98596	0.98607	0.999999	17624	0	-0.20468
FRMD7	5	0.014878	0.04842	0.87262	991	4	-0.22156	0.74021	0.76866	0.999999	13475	1	-0.22156
BLOC1S1	5	0.014896	0.048481	0.872766	992	3	-0.13569	0.38714	0.54001	0.999999	9367	1	-0.13569
KLF17	5	0.01491	0.048525	0.872766	993	3	-0.22724	0.069613	0.1685	0.985649	3026	1	-0.22724
SLC2A4	5	0.014997	0.048764	0.873403	994	3	-0.13986	0.47352	0.61944	0.999999	10724	1	-0.13986
COMMD9	4	0.015052	0.045171	0.864286	995	3	-0.24059	0.95855	0.9587	0.999999	17046	0	-0.24059
TMEM120B	5	0.015061	0.048949	0.873403	996	2	-0.061355	0.038909	0.11302	0.974666	2065	2	-0.061355
ATIC	5	0.015145	0.04918	0.873403	997	4	-0.54879	0.98492	0.98504	0.999999	17593	0	-0.54879
SORL1	5	0.015153	0.0492	0.873403	998	3	-0.2728	0.099825	0.21883	0.999999	3910	2	-0.2728
ECE2	11	0.015157	0.067381	0.910539	999	7	-0.21319	0.74794	0.89181	0.999999	13579	2	-0.21319
THAP2	5	0.015165	0.049231	0.873403	1000	2	-0.13095	0.74088	0.76908	0.999999	13485	1	-0.13095
LCN9	5	0.015172	0.049263	0.873403	1001	2	-0.29987	0.057699	0.14822	0.985569	2671	1	-0.29987
BRIP1	5	0.015197	0.049339	0.873403	1002	3	-0.25801	0.85865	0.85888	0.999999	15143	1	-0.25801
KCNA6	5	0.015203	0.049357	0.873403	1003	4	-0.25294	0.47722	0.62288	0.999999	10798	1	-0.25294
TMEM170A	5	0.015212	0.049381	0.873403	1004	4	-0.2064	0.99289	0.99294	0.999999	17799	0	-0.2064
C7	5	0.015221	0.049412	0.873403	1005	3	-0.26344	0.11369	0.24127	0.999999	4263	1	-0.26344
TSPYL1	5	0.015222	0.049417	0.873403	1006	3	-0.2504	0.3713	0.52559	0.999999	9128	2	-0.2504
NFYC	5	0.015227	0.049427	0.873403	1007	2	0.057917	0.87411	0.87456	0.999999	15417	0	0.057917
OLIG2	5	0.015268	0.049552	0.873403	1008	4	-0.1424	0.86592	0.86624	0.999999	15279	0	-0.1424
GDI1	5	0.015282	0.049597	0.873403	1009	3	-0.1946	0.8082	0.81522	0.999999	14341	1	-0.1946
KIAA1009	4	0.015285	0.04566	0.864286	1010	3	-0.39117	0.96332	0.96341	0.999999	17151	0	-0.39117
ST6GALNAC4	5	0.015312	0.049691	0.873403	1011	4	-0.26692	0.9966	0.99659	0.999999	17893	0	-0.26692
ALDH1A2	5	0.015317	0.049702	0.873403	1012	4	-0.26001	0.84384	0.84494	0.999999	14875	1	-0.26001
MCU	5	0.01532	0.049709	0.873403	1013	3	-0.21669	0.27994	0.44387	0.999999	7697	2	-0.21669
TMPRSS13	5	0.015337	0.049762	0.873403	1014	1	0.029616	0.10832	0.23259	0.999999	4134	2	0.029616
CD79B	8	0.015346	0.06265	0.908927	1015	6	-0.18318	0.63961	0.78823	0.999999	12501	1	-0.18318
MRPS25	5	0.015351	0.049796	0.873403	1016	4	-0.64785	0.18041	0.34487	0.999999	5958	1	-0.64785
GAPDH	5	0.015351	0.049796	0.873403	1017	4	-1.0496	0.16612	0.32338	0.999999	5604	1	-1.0496
PDLIM2	5	0.015384	0.049893	0.873403	1018	4	-0.17988	0.77318	0.78987	0.999999	13892	1	-0.17988
APEX2	5	0.015393	0.049918	0.873403	1019	3	-0.19646	0.98037	0.98052	0.999999	17490	0	-0.19646
UFSP2	5	0.015448	0.050076	0.873403	1020	2	0.3087	0.1113	0.23736	0.999999	4193	3	0.3087
MISP	5	0.015452	0.050088	0.873403	1021	4	-0.20516	0.26354	0.42935	0.999999	7434	1	-0.20516
CHST9	8	0.015502	0.063243	0.908927	1022	6	-0.18007	0.83683	0.89513	0.999999	14766	1	-0.18007
IFIT1B	5	0.015503	0.050231	0.873403	1023	1	0.029039	0.58357	0.69059	0.999999	12018	1	0.029039
KCNA3	5	0.015531	0.05032	0.873403	1024	4	-0.24958	0.9691	0.96925	0.999999	17266	0	-0.24958
DGKD	5	0.015535	0.050335	0.873403	1025	4	-0.17214	0.71369	0.7533	0.999999	13207	1	-0.17214
ABCC8	5	0.015558	0.050387	0.873403	1026	2	0.12113	0.077153	0.18121	0.985649	3264	3	0.12113
KIAA1522	4	0.015563	0.046291	0.864286	1027	3	-0.24231	0.9748	0.97502	0.999999	17387	0	-0.24231
ALG11	4	0.015588	0.046348	0.864286	1028	2	-0.21124	0.15566	0.27891	0.999999	5351	1	-0.21124
KIAA1033	5	0.01559	0.050482	0.873403	1029	4	-0.3803	0.88634	0.88681	0.999999	15646	0	-0.3803
HEATR4	5	0.015599	0.050508	0.873403	1030	2	-0.047952	0.50979	0.65348	0.999999	11334	1	-0.047952
RGMB	5	0.015605	0.050524	0.873403	1031	4	-0.18363	0.88482	0.88527	0.999999	15617	0	-0.18363
CXCL14	5	0.015613	0.050549	0.873403	1032	2	0.09231	0.45644	0.60372	0.999999	10460	2	0.09231
GBP5	5	0.015639	0.050623	0.873403	1033	4	-0.29649	0.66131	0.72573	0.999999	12679	1	-0.29649
RAD51AP2	5	0.01565	0.050652	0.873403	1034	4	-0.23924	0.90866	0.90904	0.999999	16054	0	-0.23924
SLC1A7	5	0.015668	0.05071	0.873403	1035	2	-0.070044	0.35514	0.51089	0.999999	8874	1	-0.070044
CA6	5	0.015669	0.05071	0.873403	1036	3	-0.2029	0.35837	0.51382	0.999999	8921	2	-0.2029
CDC26	5	0.015684	0.050755	0.873403	1037	3	-0.71199	0.75739	0.77942	0.999999	13690	1	-0.71199
KRTAP10-8	5	0.01572	0.050861	0.873403	1038	4	-0.23233	0.43513	0.58398	0.999999	10110	1	-0.23233
ABLIM1	5	0.015723	0.050868	0.873403	1039	3	-0.17016	0.96479	0.96501	0.999999	17176	0	-0.17016
CYLC2	5	0.015729	0.050883	0.873403	1040	3	-0.11619	0.34867	0.5051	0.999999	8739	1	-0.11619
GRK5	5	0.015744	0.050938	0.873403	1041	3	-0.44814	0.96222	0.9624	0.999999	17135	0	-0.44814
TMEM40	5	0.015744	0.050941	0.873403	1042	4	-0.38095	0.98802	0.98807	0.999999	17671	0	-0.38095
HIST1H2BN	2	0.015797	0.029485	0.857691	1043	2	-1.6537	0.9842	0.98428	0.999999	17579	0	-1.6537
TTC29	5	0.015808	0.051102	0.873403	1044	4	-0.22407	0.96163	0.9618	0.999999	17120	0	-0.22407
CIB2	8	0.015831	0.064241	0.910028	1045	4	-0.18694	0.99617	0.99616	0.999999	17879	0	-0.18694
ZKSCAN1	5	0.015834	0.051175	0.873403	1046	3	-0.28344	0.32183	0.48091	0.999999	8322	2	-0.28344
C5orf47	5	0.015851	0.051228	0.873403	1047	4	-0.15175	0.99023	0.99031	0.999999	17723	0	-0.15175
UGT2A2	5	0.015855	0.051236	0.873403	1048	4	-0.47009	0.85818	0.85843	0.999999	15137	1	-0.47009
L1CAM	5	0.015855	0.051238	0.873403	1049	4	-0.14006	0.97801	0.97817	0.999999	17442	0	-0.14006
CHCHD2	5	0.015868	0.051283	0.873403	1050	4	-0.32759	0.94161	0.9418	0.999999	16705	0	-0.32759
MORC2	5	0.01589	0.051342	0.873403	1051	3	-0.36198	0.95793	0.95812	0.999999	17033	0	-0.36198
CARD11	5	0.015903	0.051377	0.873403	1052	4	-0.169	0.9819	0.98204	0.999999	17520	0	-0.169
CACNG3	5	0.015918	0.051422	0.873403	1053	3	-0.17897	0.8258	0.8293	0.999999	14599	1	-0.17897
C17orf77	5	0.015935	0.051476	0.873485	1054	4	-0.2447	0.40045	0.55226	0.999999	9569	1	-0.2447
MAP2	5	0.015999	0.051649	0.875608	1055	3	-0.26051	0.85144	0.85199	0.999999	15008	1	-0.26051
MCFD2	10	0.016014	0.069521	0.910539	1056	3	-0.09058	0.38114	0.6404	0.999999	9280	3	-0.09058
C17orf50	5	0.016048	0.051805	0.876526	1057	2	0.0090185	0.56822	0.68444	0.999999	11904	1	0.0090185
SNRPN	5	0.016054	0.051826	0.876526	1058	2	-0.057467	0.041786	0.12026	0.974666	2197	1	-0.057467
SH3RF2	5	0.016064	0.05185	0.876526	1059	3	-0.22621	0.62407	0.70822	0.999999	12377	1	-0.22621
C1S	5	0.016105	0.051971	0.877747	1060	3	-0.22566	0.98231	0.98243	0.999999	17531	0	-0.22566
MARCH8	5	0.016155	0.052115	0.878513	1061	2	-0.043763	0.88187	0.8823	0.999999	15560	0	-0.043763
HSPB9	5	0.016183	0.052193	0.878513	1062	4	-0.23597	0.70455	0.74824	0.999999	13102	1	-0.23597
RERG	5	0.016193	0.052221	0.878513	1063	4	-0.37032	0.93102	0.93125	0.999999	16480	0	-0.37032
PRX	5	0.016261	0.052421	0.878513	1064	4	-0.17728	0.4026	0.55422	0.999999	9599	1	-0.17728
CCNYL1	5	0.01627	0.052445	0.878513	1065	3	-1.6472	0.46921	0.6154	0.999999	10658	2	-1.6472
TAL1	5	0.016274	0.052454	0.878513	1066	4	-0.16889	0.99424	0.99427	0.999999	17829	0	-0.16889
HERC2	5	0.016274	0.052455	0.878513	1067	2	0.062466	0.16654	0.32401	0.999999	5615	2	0.062466
PWP1	5	0.01636	0.052694	0.878733	1068	4	-0.55768	0.98819	0.98825	0.999999	17677	0	-0.55768
GRID2	5	0.016423	0.052876	0.878733	1069	4	-0.25183	0.45472	0.6021	0.999999	10421	1	-0.25183
FBXO7	5	0.01644	0.05293	0.878733	1070	2	-0.093437	0.18198	0.34726	0.999999	5995	1	-0.093437
SPDYC	5	0.016444	0.052948	0.878733	1071	4	-0.25353	0.15032	0.29906	0.999999	5221	1	-0.25353
ZNF341	4	0.01645	0.048304	0.871867	1072	3	-0.37698	0.29115	0.42664	0.999999	7854	1	-0.37698
FSIP1	5	0.016452	0.052972	0.878733	1073	3	-0.30854	0.33388	0.49189	0.999999	8512	1	-0.30854
POC1B	5	0.016477	0.053034	0.878733	1074	2	-0.1874	0.42186	0.57177	0.999999	9900	2	-0.1874
CABP1	9	0.01648	0.067359	0.910539	1075	4	0.023625	0.097759	0.26619	0.999999	3852	2	0.023625
ANKRD7	5	0.016491	0.053075	0.878733	1076	3	-0.3294	0.52199	0.665	0.999999	11521	2	-0.3294
RPS24	5	0.016495	0.053086	0.878733	1077	3	-0.54014	0.98973	0.98981	0.999999	17711	0	-0.54014
KIAA0922	5	0.016499	0.053097	0.878733	1078	4	-0.24766	0.99088	0.99095	0.999999	17741	0	-0.24766
VTI1A	5	0.01655	0.053245	0.878733	1079	1	-0.040806	0.31145	0.47176	0.999999	8157	1	-0.040806
PRAMEF10	2	0.016572	0.0308	0.860899	1080	2	-0.37604	0.98343	0.9835	0.999999	17560	0	-0.37604
LINGO3	5	0.016605	0.053396	0.878733	1081	1	0.056528	0.43235	0.58144	0.999999	10065	2	0.056528
NDUFA4L2	5	0.016605	0.053396	0.878733	1082	4	-0.15983	0.74565	0.77209	0.999999	13548	1	-0.15983
ADCYAP1R1	5	0.016621	0.053441	0.878733	1083	4	-0.22499	0.27081	0.43574	0.999999	7555	1	-0.22499
SYCE3	5	0.01663	0.053464	0.878733	1084	4	-0.16701	0.82935	0.83229	0.999999	14648	1	-0.16701
IGFBP7	5	0.016642	0.053503	0.878733	1085	3	-0.22556	0.96944	0.96958	0.999999	17275	0	-0.22556
UPK1B	5	0.01666	0.053554	0.878733	1086	2	0.028213	0.80915	0.81593	0.999999	14354	1	0.028213
C18orf25	5	0.016715	0.053701	0.878733	1087	3	-0.20919	0.49595	0.64039	0.999999	11102	2	-0.20919
USP48	5	0.016728	0.053736	0.878733	1088	4	-0.18157	0.99129	0.99138	0.999999	17755	0	-0.18157
NAT14	5	0.016753	0.053806	0.878733	1089	4	-0.11458	0.41825	0.56844	0.999999	9848	1	-0.11458
UGT2B4	5	0.016761	0.053829	0.878733	1090	3	-0.29624	0.29075	0.45341	0.999999	7844	2	-0.29624
THPO	5	0.016761	0.053829	0.878733	1091	3	-0.22108	0.98483	0.98496	0.999999	17590	0	-0.22108
NFX1	5	0.016825	0.054016	0.878733	1092	1	0.34553	0.009511	0.033123	0.817297	729	3	0.34553
DGKI	5	0.016827	0.054021	0.878733	1093	4	-0.25129	0.85587	0.85621	0.999999	15107	1	-0.25129
ZNF132	5	0.01686	0.054119	0.878733	1094	3	-0.34464	0.30722	0.46803	0.999999	8083	2	-0.34464
SFRP5	5	0.01686	0.05412	0.878733	1095	4	-0.19048	0.9741	0.97423	0.999999	17373	0	-0.19048
IZUMO3	5	0.01687	0.054147	0.878733	1096	3	-0.081863	0.43105	0.58021	0.999999	10046	2	-0.081863
ZNF740	5	0.016872	0.054151	0.878733	1097	3	-0.17506	0.32198	0.48105	0.999999	8325	1	-0.17506
KCNU1	5	0.01688	0.054168	0.878733	1098	4	-0.17072	0.66575	0.72789	0.999999	12723	1	-0.17072
PROSER2	5	0.01688	0.054168	0.878733	1099	1	-0.053724	0.29448	0.45678	0.999999	7891	2	-0.053724
PRR18	5	0.016887	0.054181	0.878733	1100	2	0.0032587	0.61406	0.70382	0.999999	12289	1	0.0032587
PRAMEF12	5	0.016895	0.054211	0.878733	1101	2	0.096165	0.43251	0.58159	0.999999	10068	2	0.096165
REL	5	0.016902	0.054225	0.878733	1102	4	-0.37751	0.89747	0.89787	0.999999	15846	0	-0.37751
RNF24	5	0.016935	0.054323	0.879519	1103	2	0.05979	0.9117	0.91204	0.999999	16102	0	0.05979
CLK1	5	0.016954	0.054374	0.879565	1104	2	-0.053497	0.73416	0.76505	0.999999	13401	1	-0.053497
MYO5B	5	0.016996	0.054496	0.879927	1105	3	-0.092642	0.55237	0.67807	0.999999	11764	1	-0.092642
GPR110	5	0.017	0.054509	0.879927	1106	3	-0.30568	0.93462	0.93486	0.999999	16549	0	-0.30568
PSORS1C1	5	0.017025	0.054579	0.879927	1107	3	-0.30265	0.42032	0.57032	0.999999	9877	2	-0.30265
POLR2C	3	0.017036	0.044315	0.864286	1108	3	-0.69234	0.98296	0.98309	0.999999	17546	0	-0.69234
CCT6A	3	0.017036	0.044315	0.864286	1109	3	-1.0264	0.98296	0.98309	0.999999	17547	0	-1.0264
C3orf70	5	0.017045	0.054636	0.879927	1110	1	0.05037	0.27395	0.43859	0.999999	7597	2	0.05037
FCRLB	5	0.017066	0.054682	0.879927	1111	4	-0.17615	0.9702	0.97033	0.999999	17287	0	-0.17615
PVR	5	0.017068	0.05469	0.879927	1112	4	-0.15041	0.79353	0.80413	0.999999	14152	1	-0.15041
UGT1A3	3	0.017069	0.044384	0.864286	1113	3	-0.25905	0.98293	0.98306	0.999999	17545	0	-0.25905
FAM204A	4	0.017087	0.049705	0.873403	1114	2	-0.1759	0.57821	0.63174	0.999999	11974	1	-0.1759
IMPA2	5	0.0171	0.05478	0.880204	1115	4	-0.13053	0.99614	0.99613	0.999999	17877	0	-0.13053
CDC7	4	0.017117	0.049776	0.873403	1116	3	-1.1068	0.8155	0.8156	0.999999	14458	0	-1.1068
DPYSL5	5	0.017122	0.05484	0.880204	1117	3	-0.26254	0.56471	0.68303	0.999999	11874	1	-0.26254
GPIHBP1	5	0.017155	0.054938	0.880639	1118	1	0.042865	0.22518	0.39548	0.999999	6824	2	0.042865
INPP5E	5	0.017199	0.055057	0.880639	1119	3	-0.10784	0.80102	0.80969	0.999999	14259	1	-0.10784
TLR4	5	0.017203	0.055077	0.880639	1120	4	-0.27478	0.69844	0.7449	0.999999	13037	1	-0.27478
KRTAP9-9	4	0.017279	0.050126	0.873403	1121	3	-0.25036	0.92415	0.92443	0.999999	16340	0	-0.25036
MARC1	5	0.017309	0.055363	0.882188	1122	3	-0.21817	0.25978	0.42596	0.999999	7362	1	-0.21817
ZNF300	5	0.017317	0.055394	0.882188	1123	3	-0.25822	0.71203	0.75235	0.999999	13190	1	-0.25822
RUNX1	5	0.01732	0.055405	0.882188	1124	4	-0.13605	0.99142	0.99149	0.999999	17758	0	-0.13605
FOXO4	5	0.017349	0.055489	0.882188	1125	4	-0.13763	0.79108	0.8024	0.999999	14119	1	-0.13763
FZD6	5	0.017368	0.055552	0.882188	1126	2	0.11131	0.14965	0.29802	0.999999	5203	3	0.11131
SLC15A4	5	0.017376	0.055565	0.882188	1127	1	0.053547	0.079776	0.18559	0.985695	3358	2	0.053547
POLR2B	5	0.017406	0.05564	0.882597	1128	4	-0.88988	0.94172	0.94191	0.999999	16707	0	-0.88988
LPL	5	0.017431	0.055709	0.882909	1129	3	-0.12562	0.97184	0.97197	0.999999	17327	0	-0.12562
TRIAP1	5	0.01745	0.055767	0.883056	1130	4	-1.1582	0.91375	0.91408	0.999999	16140	0	-1.1582
WFDC3	5	0.017486	0.05587	0.883898	1131	3	-0.11098	0.28722	0.45027	0.999999	7787	2	-0.11098
PPARD	5	0.017541	0.056027	0.885236	1132	3	-0.17547	0.98377	0.98388	0.999999	17567	0	-0.17547
PITHD1	5	0.017549	0.056057	0.885236	1133	3	-0.29457	0.4013	0.55304	0.999999	9580	1	-0.29457
HMGB4	5	0.017566	0.056102	0.885236	1134	3	-0.23405	0.37031	0.52464	0.999999	9114	2	-0.23405
ACRBP	5	0.01759	0.056168	0.88551	1135	3	-0.099898	0.90744	0.90781	0.999999	16031	0	-0.099898
FBLN1	5	0.017635	0.056275	0.886377	1136	4	-0.12992	0.41872	0.56888	0.999999	9854	1	-0.12992
ANKRD13A	5	0.017651	0.056322	0.886377	1137	1	0.10505	0.14624	0.2927	0.999999	5096	3	0.10505
SNRPD3	4	0.017697	0.05101	0.873403	1138	2	-1.3305	0.025516	0.068518	0.924212	1472	1	-1.3305
TMEM100	5	0.017706	0.056476	0.888032	1139	2	-0.082815	0.50491	0.64893	0.999999	11248	2	-0.082815
TOLLIP	4	0.017734	0.051087	0.873403	1140	3	-0.20931	0.46927	0.57354	0.999999	10660	1	-0.20931
DAZAP1	5	0.017745	0.056577	0.888178	1141	2	-0.1397	0.2602	0.42635	0.999999	7367	2	-0.1397
KCNJ11	5	0.017753	0.056602	0.888178	1142	3	-0.18353	0.37086	0.52518	0.999999	9119	1	-0.18353
SF1	5	0.017762	0.056633	0.888178	1143	3	-0.95272	0.91168	0.91202	0.999999	16101	0	-0.95272
TMEM176A	5	0.017779	0.05669	0.888255	1144	3	-0.082421	0.5195	0.66263	0.999999	11481	1	-0.082421
ENOX1	5	0.017816	0.056786	0.888255	1145	2	-0.033734	0.79578	0.80579	0.999999	14186	1	-0.033734
WFDC9	3	0.017846	0.046373	0.864286	1146	3	-0.72002	0.98215	0.98231	0.999999	17525	0	-0.72002
OBP2A	3	0.017892	0.046469	0.864286	1147	1	0.039619	0.44451	0.49204	0.999999	10258	1	0.039619
ZDHHC3	5	0.017926	0.057114	0.890393	1148	3	-0.46709	0.23282	0.40222	0.999999	6949	2	-0.46709
LILRB3	2	0.017936	0.033262	0.860899	1149	2	-0.28794	0.98206	0.98214	0.999999	17524	0	-0.28794
AQP3	5	0.017942	0.057162	0.890393	1150	4	-0.19462	0.98011	0.98028	0.999999	17487	0	-0.19462
RAB1B	5	0.017971	0.057239	0.890393	1151	4	-0.5207	0.93004	0.93031	0.999999	16452	0	-0.5207
HSDL2	5	0.017981	0.057266	0.890393	1152	1	0.14489	0.1713	0.33123	0.999999	5739	2	0.14489
KRTCAP3	5	0.018003	0.057319	0.890393	1153	3	-0.12012	0.094628	0.2102	0.999915	3758	1	-0.12012
COL5A2	5	0.01806	0.057484	0.891904	1154	4	-0.1162	0.7499	0.77475	0.999999	13603	1	-0.1162
SSUH2	5	0.018072	0.057515	0.891904	1155	3	-0.23985	0.042001	0.12068	0.974666	2202	2	-0.23985
PUM2	5	0.018091	0.057575	0.892073	1156	1	0.22772	0.014119	0.046507	0.855576	975	4	0.22772
SMR3B	4	0.018161	0.052033	0.877973	1157	2	-0.17076	0.80128	0.80136	0.999999	14262	0	-0.17076
PRLR	5	0.018197	0.057857	0.894091	1158	4	-0.22524	0.92014	0.92048	0.999999	16257	0	-0.22524
ABI1	5	0.018201	0.057868	0.894091	1159	2	-0.0018411	0.85024	0.85087	0.999999	14984	1	-0.0018411
ANKMY2	5	0.018206	0.057877	0.894091	1160	4	-0.27012	0.76376	0.7836	0.999999	13772	1	-0.27012
HEYL	5	0.018215	0.057904	0.894091	1161	4	-0.16482	0.17127	0.3312	0.999999	5738	1	-0.16482
R3HDM4	5	0.018298	0.058137	0.894973	1162	3	-0.1042	0.72639	0.7605	0.999999	13333	1	-0.1042
RIMKLB	5	0.018311	0.058175	0.894973	1163	1	-0.032974	0.97679	0.97696	0.999999	17417	0	-0.032974
ZNF266	5	0.018324	0.058218	0.894973	1164	3	-0.39747	0.34354	0.50051	0.999999	8668	1	-0.39747
CYP19A1	5	0.018343	0.05826	0.894973	1165	4	-0.17651	0.99077	0.99085	0.999999	17739	0	-0.17651
ANKFY1	5	0.018377	0.058348	0.894973	1166	3	-0.36393	0.51903	0.66219	0.999999	11473	1	-0.36393
EPN1	5	0.018381	0.058359	0.894973	1167	4	-0.269	0.60637	0.70041	0.999999	12217	1	-0.269
PGLYRP4	5	0.018421	0.058463	0.895766	1168	2	0.01636	0.66477	0.7274	0.999999	12710	1	0.01636
MMP27	5	0.018438	0.05851	0.895766	1169	3	-0.35986	0.51712	0.66032	0.999999	11450	2	-0.35986
LHX6	8	0.01847	0.071757	0.911241	1170	4	-0.078859	0.55948	0.74568	0.999999	11831	2	-0.078859
AXIN1	5	0.018476	0.058619	0.896671	1171	3	-0.16248	0.14599	0.29232	0.999999	5086	2	-0.16248
FAM171B	5	0.018526	0.058762	0.896975	1172	3	-0.21575	0.45472	0.60211	0.999999	10422	2	-0.21575
DYNC2H1	5	0.018531	0.058776	0.896975	1173	3	-0.19011	0.29738	0.45938	0.999999	7932	1	-0.19011
ERMARD	5	0.018535	0.058789	0.896975	1174	4	-0.16531	0.75734	0.7794	0.999999	13689	1	-0.16531
TADA1	5	0.018586	0.058931	0.898387	1175	3	-0.47987	0.95496	0.95517	0.999999	16972	0	-0.47987
FCRL6	5	0.01863	0.059062	0.899287	1176	4	-0.19335	0.55158	0.67776	0.999999	11757	1	-0.19335
CCDC11	5	0.018641	0.05909	0.899287	1177	2	-0.073134	0.56939	0.68489	0.999999	11914	1	-0.073134
GPD1L	5	0.01871	0.059275	0.900744	1178	3	-0.25955	0.8944	0.89487	0.999999	15792	0	-0.25955
GDPD4	5	0.018718	0.059291	0.900744	1179	4	-0.25684	0.13149	0.26947	0.999999	4716	1	-0.25684
PEX11G	5	0.018751	0.059381	0.900744	1180	1	0.31914	0.0027454	0.011829	0.643058	321	4	0.31914
EIF3D	5	0.018762	0.059412	0.900744	1181	2	0.031574	0.36704	0.52165	0.999999	9066	1	0.031574
MAPK14	5	0.018772	0.059436	0.900744	1182	4	-0.38969	0.96563	0.96583	0.999999	17195	0	-0.38969
NIT2	5	0.018806	0.059522	0.901286	1183	2	-0.10387	0.66032	0.72524	0.999999	12668	1	-0.10387
CCDC91	5	0.018861	0.059666	0.902717	1184	2	0.046419	0.044751	0.12558	0.974966	2283	2	0.046419
FAM71A	5	0.018916	0.059818	0.902859	1185	1	-0.025571	0.52095	0.66403	0.999999	11505	1	-0.025571
GPR82	5	0.018922	0.05983	0.902859	1186	4	-0.36037	0.9769	0.97706	0.999999	17420	0	-0.36037
TRH	5	0.018948	0.059904	0.902859	1187	3	-0.22149	0.11694	0.24646	0.999999	4331	2	-0.22149
ASB5	4	0.018952	0.053752	0.878733	1188	2	-0.20983	0.51354	0.59594	0.999999	11390	1	-0.20983
ACSF3	5	0.018971	0.059964	0.902859	1189	1	0.11772	0.11531	0.24385	0.999999	4300	3	0.11772
DOCK9	5	0.018992	0.060036	0.902859	1190	3	-0.25343	0.23897	0.40773	0.999999	7046	2	-0.25343
BAIAP3	5	0.019002	0.060066	0.902859	1191	3	-0.20532	0.82262	0.82672	0.999999	14551	1	-0.20532
WNT7A	5	0.019042	0.060177	0.902859	1192	4	-0.24767	0.93919	0.93939	0.999999	16661	0	-0.24767
FUT4	5	0.01909	0.060303	0.903987	1193	4	-0.19585	0.71474	0.75387	0.999999	13215	1	-0.19585
ELTD1	5	0.019125	0.060408	0.90402	1194	2	0.19918	0.024674	0.075633	0.937579	1429	3	0.19918
ECH1	5	0.019135	0.060432	0.90402	1195	1	0.10323	0.12362	0.25692	0.999999	4508	3	0.10323
CAPNS1	5	0.019144	0.060455	0.90402	1196	4	-0.23185	0.8495	0.85016	0.999999	14970	1	-0.23185
RPS18	3	0.019198	0.049608	0.873403	1197	3	-0.944	0.9808	0.98094	0.999999	17501	0	-0.944
ZCCHC13	5	0.019234	0.060707	0.906314	1198	3	-0.28561	0.69631	0.74372	0.999999	13011	1	-0.28561
ANAPC4	5	0.019235	0.06071	0.906314	1199	4	-0.31329	0.98438	0.98449	0.999999	17585	0	-0.31329
SSH1	5	0.0193	0.060903	0.908149	1200	1	0.22943	0.030398	0.09092	0.96176	1686	3	0.22943
TFB2M	5	0.01931	0.060933	0.908149	1201	4	-0.36878	0.99467	0.99469	0.999999	17842	0	-0.36878
IL22RA1	5	0.019335	0.061007	0.908496	1202	4	-0.17153	0.81048	0.81697	0.999999	14373	1	-0.17153
SSBP1	5	0.019395	0.061164	0.908927	1203	3	-0.58888	0.83266	0.83513	0.999999	14699	1	-0.58888
DGKH	5	0.01941	0.061207	0.908927	1204	1	0.0080226	0.93074	0.93099	0.999999	16469	0	0.0080226
SCN8A	5	0.019446	0.061301	0.908927	1205	2	-0.077053	0.95314	0.95333	0.999999	16929	0	-0.077053
ATRN	5	0.019465	0.061352	0.908927	1206	2	-0.11784	0.33736	0.495	0.999999	8576	2	-0.11784
ABHD10	5	0.019469	0.061364	0.908927	1207	4	-0.25078	0.13099	0.26869	0.999999	4703	1	-0.25078
SIRPG	6	0.019509	0.066885	0.910539	1208	4	-0.16013	0.93056	0.93048	0.999999	16465	0	-0.16013
XKRX	5	0.01952	0.061507	0.908927	1209	2	-0.11637	0.50319	0.6473	0.999999	11221	2	-0.11637
GREB1	5	0.019575	0.061655	0.908927	1210	2	0.058669	0.19551	0.36734	0.999999	6345	2	0.058669
KIF11	5	0.019589	0.061691	0.908927	1211	3	-1.7923	0.92378	0.9241	0.999999	16332	0	-1.7923
LSMD1	5	0.019661	0.061879	0.908927	1212	3	-0.24546	0.91967	0.92002	0.999999	16243	0	-0.24546
CRYGC	5	0.019685	0.061943	0.908927	1213	2	-0.02769	0.026085	0.079434	0.945748	1498	2	-0.02769
IGFBP1	5	0.019697	0.061973	0.908927	1214	3	-0.10873	0.25379	0.4207	0.999999	7272	2	-0.10873
ICK	5	0.019749	0.062127	0.908927	1215	4	-0.18475	0.99011	0.99018	0.999999	17720	0	-0.18475
AIM1	5	0.019767	0.06218	0.908927	1216	4	-0.16825	0.62874	0.7103	0.999999	12428	1	-0.16825
RINT1	5	0.01977	0.062186	0.908927	1217	4	-0.67212	0.78697	0.79947	0.999999	14069	1	-0.67212
IQCK	5	0.019795	0.062259	0.908927	1218	1	0.013451	0.92312	0.92342	0.999999	16318	0	0.013451
NAV3	5	0.019808	0.062287	0.908927	1219	4	-0.16792	0.71002	0.75122	0.999999	13160	1	-0.16792
ZFYVE20	5	0.019811	0.062299	0.908927	1220	4	-0.52754	0.75651	0.77885	0.999999	13676	1	-0.52754
MCM7	5	0.019848	0.062398	0.908927	1221	3	-0.53851	0.8289	0.83191	0.999999	14642	1	-0.53851
EID2B	5	0.01985	0.062407	0.908927	1222	1	0.048339	0.35796	0.51347	0.999999	8915	1	0.048339
CCKAR	5	0.019887	0.06252	0.908927	1223	2	-0.063352	0.78596	0.79877	0.999999	14050	1	-0.063352
NHLH2	5	0.019888	0.062522	0.908927	1224	4	-0.10049	0.98943	0.98952	0.999999	17706	0	-0.10049
C2CD2	5	0.019905	0.062561	0.908927	1225	2	-0.097993	0.96136	0.96153	0.999999	17112	0	-0.097993
RPL3	3	0.019907	0.051269	0.873403	1226	3	-1.164	0.98009	0.98021	0.999999	17485	0	-1.164
SRM	5	0.019913	0.062582	0.908927	1227	4	-0.3873	0.95643	0.95664	0.999999	17000	0	-0.3873
TRIM5	5	0.019914	0.062584	0.908927	1228	3	-0.18636	0.35557	0.51129	0.999999	8881	1	-0.18636
IL17D	5	0.019959	0.062707	0.908927	1229	2	0.017798	0.23704	0.406	0.999999	7016	1	0.017798
MLKL	5	0.019959	0.062708	0.908927	1230	2	0.011168	0.87556	0.87603	0.999999	15437	0	0.011168
KRTAP27-1	5	0.019968	0.062727	0.908927	1231	3	-0.13035	0.83797	0.83975	0.999999	14786	1	-0.13035
IP6K1	5	0.020003	0.062827	0.908927	1232	4	-0.17333	0.31587	0.47571	0.999999	8221	1	-0.17333
FAM50A	5	0.020016	0.062861	0.908927	1233	4	-0.74516	0.99325	0.9933	0.999999	17807	0	-0.74516
GABRB1	5	0.020035	0.062919	0.908927	1234	4	-0.21055	0.9853	0.98541	0.999999	17605	0	-0.21055
KPNA4	5	0.020068	0.063009	0.908927	1235	3	-0.33141	0.45206	0.59959	0.999999	10389	1	-0.33141
AIMP1	5	0.020069	0.063011	0.908927	1236	1	-0.065839	0.87844	0.8789	0.999999	15503	0	-0.065839
ART3	5	0.020124	0.063158	0.908927	1237	3	-0.15573	0.9315	0.93175	0.999999	16489	0	-0.15573
C9orf152	5	0.020125	0.063162	0.908927	1238	4	-0.16194	0.90185	0.90219	0.999999	15913	0	-0.16194
YBX1	2	0.02018	0.037298	0.860899	1239	1	-2.1719	0.87628	0.87628	0.999999	15453	0	-2.1719
PVRL1	5	0.020195	0.063351	0.908927	1240	2	-0.061087	0.55258	0.67815	0.999999	11768	1	-0.061087
ITGB1	5	0.020216	0.063397	0.908927	1241	4	-0.26451	0.91235	0.9127	0.999999	16111	0	-0.26451
APOE	5	0.020234	0.063441	0.908927	1242	1	0.20917	0.010121	0.034894	0.825485	757	4	0.20917
UBOX5	5	0.020256	0.063499	0.908927	1243	4	-0.34761	0.90202	0.90238	0.999999	15920	0	-0.34761
CHAC2	5	0.020259	0.063507	0.908927	1244	2	-0.074776	0.32005	0.47939	0.999999	8291	2	-0.074776
SAFB	5	0.02026	0.06351	0.908927	1245	4	-0.37041	0.98839	0.98847	0.999999	17684	0	-0.37041
SNX9	5	0.020289	0.06359	0.909354	1246	1	-0.01689	0.070245	0.16956	0.985649	3048	2	-0.01689
RPS21	4	0.020316	0.056775	0.888255	1247	3	-0.94362	0.10271	0.21911	0.999999	3985	1	-0.94362
REG1B	5	0.020344	0.063747	0.909372	1248	1	0.089235	0.17482	0.33658	0.999999	5834	3	0.089235
UBR4	5	0.02035	0.063765	0.909372	1249	2	-0.076258	0.33642	0.49413	0.999999	8553	1	-0.076258
UTP20	5	0.020393	0.06389	0.909372	1250	4	-1.374	0.95441	0.95462	0.999999	16961	0	-1.374
C2orf57	4	0.020393	0.05694	0.889522	1251	2	-0.098915	0.22647	0.35637	0.999999	6842	2	-0.098915
SUMO3	6	0.020402	0.069117	0.910539	1252	4	-0.21846	0.6963	0.78451	0.999999	13010	1	-0.21846
PRSS55	5	0.020415	0.06395	0.909372	1253	4	-0.15961	0.33412	0.49212	0.999999	8514	1	-0.15961
TYSND1	5	0.020427	0.063978	0.909372	1254	4	-0.19216	0.67211	0.73109	0.999999	12770	1	-0.19216
HIST1H2BE	3	0.020438	0.052627	0.878733	1255	2	-0.69324	0.465	0.50602	0.999999	10590	1	-0.69324
IKBKAP	5	0.020446	0.064029	0.909372	1256	3	-0.51098	0.46778	0.61409	0.999999	10630	1	-0.51098
FRRS1	5	0.020446	0.06403	0.909372	1257	4	-0.23967	0.70815	0.75019	0.999999	13142	1	-0.23967
LIMA1	5	0.020454	0.064046	0.909372	1258	1	-0.021228	0.55751	0.68015	0.999999	11814	1	-0.021228
AHI1	5	0.020532	0.064269	0.910028	1259	4	-0.28466	0.65832	0.72427	0.999999	12646	1	-0.28466
C12orf74	5	0.020605	0.064465	0.910028	1260	4	-0.15217	0.85233	0.85282	0.999999	15023	1	-0.15217
GORASP2	5	0.020608	0.064472	0.910028	1261	4	-0.18313	0.62697	0.70951	0.999999	12410	1	-0.18313
PTGIS	5	0.020618	0.0645	0.910028	1262	2	-0.064189	0.3551	0.51085	0.999999	8872	2	-0.064189
C4orf36	5	0.020625	0.06452	0.910028	1263	4	-0.14355	0.38411	0.53728	0.999999	9330	1	-0.14355
SH2D4B	5	0.020673	0.064651	0.910028	1264	1	0.040037	0.48372	0.629	0.999999	10894	2	0.040037
ANGPT1	5	0.020689	0.064694	0.910028	1265	3	-0.20989	0.93054	0.93078	0.999999	16463	0	-0.20989
FAM73A	5	0.02069	0.064698	0.910028	1266	4	-0.19217	0.96392	0.96411	0.999999	17160	0	-0.19217
NPM2	5	0.020699	0.064717	0.910028	1267	3	-0.15932	0.41145	0.56231	0.999999	9735	2	-0.15932
RAB33B	5	0.020728	0.06481	0.910028	1268	2	-8.4774e-05	0.73323	0.76448	0.999999	13392	1	-8.4774e-05
OSGIN1	5	0.020733	0.064823	0.910028	1269	4	-0.17402	0.90485	0.90521	0.999999	15993	0	-0.17402
CLEC16A	5	0.020828	0.065088	0.910028	1270	4	-0.27838	0.38684	0.53974	0.999999	9363	1	-0.27838
CASP10	5	0.020838	0.06511	0.910028	1271	2	-0.10417	0.50634	0.65026	0.999999	11276	1	-0.10417
PIGK	5	0.020842	0.065121	0.910028	1272	4	-0.42664	0.41673	0.56707	0.999999	9824	1	-0.42664
API5	5	0.020883	0.065219	0.910028	1273	2	0.099027	0.16848	0.327	0.999999	5668	2	0.099027
DHX33	4	0.020883	0.057977	0.894445	1274	2	-1.0953	0.18688	0.31313	0.999999	6125	1	-1.0953
ARPP19	5	0.020893	0.065255	0.910028	1275	2	-0.25598	0.59892	0.69721	0.999999	12143	1	-0.25598
IK	5	0.020948	0.065404	0.910539	1276	2	-0.063007	0.21765	0.38882	0.999999	6708	1	-0.063007
NTRK1	5	0.021003	0.065551	0.910539	1277	2	-0.083768	0.88096	0.88141	0.999999	15544	0	-0.083768
MRP63	5	0.021009	0.065573	0.910539	1278	4	-0.7341	0.89543	0.89588	0.999999	15817	0	-0.7341
CLDN9	5	0.02105	0.065697	0.910539	1279	2	0.077822	0.071981	0.17248	0.985649	3098	2	0.077822
AURKC	5	0.021064	0.065732	0.910539	1280	4	-0.17295	0.85878	0.859	0.999999	15147	1	-0.17295
SLC18A2	5	0.021079	0.065778	0.910539	1281	3	-0.2218	0.96631	0.9665	0.999999	17210	0	-0.2218
MON2	5	0.02109	0.065809	0.910539	1282	4	-0.15652	0.80918	0.81595	0.999999	14355	1	-0.15652
PPP1R14A	6	0.021095	0.070849	0.911241	1283	4	-0.18844	0.21927	0.40247	0.999999	6736	2	-0.18844
DUS3L	5	0.021112	0.065875	0.910539	1284	2	-0.027372	0.95597	0.95619	0.999999	16995	0	-0.027372
MRPL35	5	0.021127	0.065928	0.910539	1285	4	-0.62767	0.96845	0.96864	0.999999	17251	0	-0.62767
ORAOV1	5	0.02114	0.065972	0.910539	1286	3	-1.7378	0.58506	0.69123	0.999999	12028	1	-1.7378
KRTAP24-1	5	0.021222	0.06619	0.910539	1287	2	0.0038257	0.35698	0.51257	0.999999	8900	1	0.0038257
C3orf30	5	0.02125	0.06627	0.910539	1288	3	-0.33463	0.47485	0.62066	0.999999	10749	1	-0.33463
SLC39A9	5	0.021252	0.06628	0.910539	1289	4	-0.22474	0.44499	0.59302	0.999999	10267	1	-0.22474
PNOC	8	0.021276	0.079654	0.912821	1290	3	-0.0053281	0.49444	0.70573	0.999999	11066	1	-0.0053281
CYP1A1	5	0.021288	0.066367	0.910539	1291	4	-0.11915	0.54027	0.67334	0.999999	11681	1	-0.11915
MAP3K7	5	0.021314	0.066427	0.910539	1292	4	-0.26932	0.85225	0.85273	0.999999	15022	1	-0.26932
TBC1D14	5	0.021345	0.066508	0.910539	1293	4	-0.20457	0.83884	0.84049	0.999999	14801	1	-0.20457
CATSPERG	5	0.021348	0.066515	0.910539	1294	3	-0.23075	0.98516	0.98527	0.999999	17599	0	-0.23075
SLIT2	5	0.021357	0.066544	0.910539	1295	2	-0.095847	0.83445	0.83667	0.999999	14725	1	-0.095847
PTPN9	5	0.021366	0.066563	0.910539	1296	4	-0.1486	0.78248	0.79631	0.999999	14014	1	-0.1486
ADAMTS9	5	0.021366	0.066564	0.910539	1297	2	0.031093	0.37359	0.5277	0.999999	9158	1	0.031093
ABHD16A	5	0.021378	0.066594	0.910539	1298	3	-0.19589	0.73373	0.76479	0.999999	13396	1	-0.19589
CGA	5	0.021496	0.066938	0.910539	1299	1	-0.085929	0.96301	0.96321	0.999999	17146	0	-0.085929
CBX4	5	0.0215	0.066944	0.910539	1300	4	-0.21788	0.6057	0.70014	0.999999	12206	1	-0.21788
DYNC2LI1	5	0.02151	0.066974	0.910539	1301	4	-0.35362	0.87712	0.8776	0.999999	15471	0	-0.35362
ZNF319	5	0.021513	0.066989	0.910539	1302	4	-0.1831	0.99268	0.99275	0.999999	17796	0	-0.1831
C19orf43	5	0.021551	0.067094	0.910539	1303	2	-0.14254	0.76378	0.78361	0.999999	13773	1	-0.14254
VAT1	5	0.021606	0.067255	0.910539	1304	2	0.037412	0.2689	0.43404	0.999999	7529	2	0.037412
MSRB2	5	0.021615	0.067279	0.910539	1305	4	-0.16175	0.053059	0.14011	0.98296	2531	1	-0.16175
KLHL1	5	0.021661	0.067395	0.910539	1306	2	-0.12436	0.328	0.48657	0.999999	8419	2	-0.12436
TRIM71	5	0.021688	0.067461	0.910539	1307	4	-0.18466	0.99055	0.99062	0.999999	17734	0	-0.18466
RGS19	5	0.021694	0.06748	0.910539	1308	4	-0.25159	0.95047	0.95065	0.999999	16878	0	-0.25159
DDX24	5	0.021704	0.067516	0.910539	1309	3	-0.2384	0.58123	0.68962	0.999999	11999	1	-0.2384
SEMG2	5	0.021716	0.067547	0.910539	1310	1	0.22273	0.011258	0.038264	0.83823	816	4	0.22273
C2CD4A	5	0.021721	0.06756	0.910539	1311	4	-0.14573	0.98651	0.98661	0.999999	17637	0	-0.14573
SLC6A9	5	0.021757	0.067654	0.910539	1312	3	-0.22481	0.7642	0.78388	0.999999	13777	1	-0.22481
TVP23C-CDRT4	2	0.021769	0.040195	0.860899	1313	2	-0.60507	0.97823	0.97837	0.999999	17447	0	-0.60507
CRCP	14	0.021802	0.097986	0.932364	1314	4	0.029411	0.06521	0.22728	0.999999	2905	6	0.029411
ZC4H2	5	0.021825	0.067843	0.910539	1315	3	-0.18102	0.34581	0.50257	0.999999	8703	2	-0.18102
EBPL	5	0.021825	0.067846	0.910539	1316	2	-0.054018	0.34769	0.50421	0.999999	8730	2	-0.054018
GBE1	5	0.021835	0.06788	0.910539	1317	4	-0.7593	0.85503	0.8554	0.999999	15090	1	-0.7593
SEC22C	5	0.021837	0.067881	0.910539	1318	4	-0.22187	0.85689	0.85716	0.999999	15118	1	-0.22187
APBA1	5	0.02185	0.067922	0.910539	1319	4	-0.14886	0.51881	0.662	0.999999	11469	1	-0.14886
SLC25A32	5	0.02186	0.067946	0.910539	1320	4	-0.43744	0.79945	0.80853	0.999999	14241	1	-0.43744
MYO9A	5	0.02188	0.068001	0.910539	1321	2	0.11319	0.16453	0.32096	0.999999	5571	3	0.11319
FABP3	5	0.021883	0.068008	0.910539	1322	2	-0.10671	0.25232	0.41945	0.999999	7254	2	-0.10671
PRKAR2A	5	0.021935	0.068156	0.910539	1323	3	-0.30269	0.12949	0.26632	0.999999	4667	1	-0.30269
XG	5	0.02199	0.068305	0.910539	1324	2	0.089575	0.086817	0.19733	0.993526	3555	3	0.089575
SARNP	5	0.022053	0.068487	0.910539	1325	2	0.19433	0.19238	0.36275	0.999999	6261	2	0.19433
APOA1BP	5	0.022073	0.068547	0.910539	1326	4	-0.11396	0.97357	0.9737	0.999999	17364	0	-0.11396
ENTPD7	5	0.022087	0.068575	0.910539	1327	3	-0.30123	0.98105	0.98121	0.999999	17504	0	-0.30123
WDR87	5	0.0221	0.068607	0.910539	1328	1	0.020785	0.15311	0.30351	0.999999	5290	2	0.020785
C1orf21	5	0.022106	0.068626	0.910539	1329	3	-0.29982	0.073873	0.17564	0.985649	3160	1	-0.29982
IFRD2	5	0.022154	0.068742	0.910539	1330	2	-0.039706	0.92257	0.92288	0.999999	16309	0	-0.039706
SPATA2L	5	0.022209	0.068888	0.910539	1331	3	-0.16507	0.92484	0.92516	0.999999	16361	0	-0.16507
IL6R	5	0.022223	0.068928	0.910539	1332	3	-0.19521	0.9837	0.98381	0.999999	17564	0	-0.19521
TREML4	5	0.02223	0.068951	0.910539	1333	4	-0.22241	0.9537	0.9539	0.999999	16942	0	-0.22241
HABP2	5	0.022244	0.068984	0.910539	1334	4	-0.21847	0.9922	0.99226	0.999999	17782	0	-0.21847
GCNT1	5	0.022247	0.068991	0.910539	1335	3	-0.17798	0.43159	0.58074	0.999999	10053	1	-0.17798
MMAA	5	0.022267	0.069047	0.910539	1336	3	-0.33458	0.42591	0.57543	0.999999	9968	2	-0.33458
SRPR	5	0.022296	0.069124	0.910539	1337	3	-0.29929	0.81161	0.81789	0.999999	14395	1	-0.29929
LINGO2	5	0.022308	0.069158	0.910539	1338	4	-0.16118	0.61116	0.70249	0.999999	12262	1	-0.16118
FAM198A	5	0.022319	0.069194	0.910539	1339	2	-0.030196	0.90396	0.90434	0.999999	15978	0	-0.030196
ADCK5	5	0.022328	0.069215	0.910539	1340	2	-0.021753	0.6595	0.72485	0.999999	12663	1	-0.021753
SCAP	5	0.022362	0.0693	0.910539	1341	4	-0.519	0.99126	0.99135	0.999999	17753	0	-0.519
PPP1CA	5	0.022365	0.069312	0.910539	1342	4	-0.49394	0.94974	0.94992	0.999999	16865	0	-0.49394
ILKAP	5	0.022374	0.069336	0.910539	1343	2	0.13723	0.10737	0.23103	0.999999	4110	3	0.13723
ANAPC1	4	0.022375	0.061165	0.908927	1344	3	-0.66194	0.97377	0.97399	0.999999	17368	0	-0.66194
ZSWIM3	5	0.022412	0.069433	0.910539	1345	4	-0.19184	0.15798	0.31105	0.999999	5404	1	-0.19184
DSPP	5	0.022433	0.06949	0.910539	1346	3	-0.32695	0.94976	0.94994	0.999999	16866	0	-0.32695
GTDC1	5	0.022456	0.069561	0.910539	1347	4	-0.23662	0.97814	0.97832	0.999999	17446	0	-0.23662
IL10	5	0.02247	0.069597	0.910539	1348	4	-0.19918	0.22732	0.39735	0.999999	6852	1	-0.19918
CXorf66	5	0.022476	0.06962	0.910539	1349	4	-0.40606	0.94574	0.94594	0.999999	16785	0	-0.40606
SH3BP5L	5	0.022483	0.069637	0.910539	1350	2	-0.093547	0.75666	0.77894	0.999999	13679	1	-0.093547
RYR2	5	0.022488	0.069649	0.910539	1351	3	-0.21102	0.61056	0.70223	0.999999	12255	1	-0.21102
PTPRS	5	0.022538	0.069784	0.910539	1352	2	-0.075341	0.30086	0.46243	0.999999	7988	2	-0.075341
HIST1H4F	5	0.022578	0.069887	0.910539	1353	4	-0.21702	0.8585	0.85873	0.999999	15139	1	-0.21702
ASPA	5	0.022615	0.069985	0.910539	1354	2	0.17093	0.051509	0.13738	0.98296	2481	3	0.17093
CYLD	5	0.022616	0.06999	0.910539	1355	3	-0.23898	0.66077	0.72547	0.999999	12671	1	-0.23898
FARSA	5	0.022634	0.070049	0.910539	1356	3	-0.45999	0.50676	0.65065	0.999999	11283	2	-0.45999
IL27	5	0.022645	0.070084	0.910539	1357	3	-0.24181	0.84802	0.84876	0.999999	14945	1	-0.24181
MED23	5	0.022691	0.070184	0.910539	1358	2	-0.10645	0.70311	0.74741	0.999999	13087	1	-0.10645
CA2	4	0.022696	0.061837	0.908927	1359	3	-0.20386	0.30851	0.44542	0.999999	8108	1	-0.20386
SEC24C	5	0.02271	0.070239	0.910539	1360	3	-0.18693	0.82562	0.82914	0.999999	14596	1	-0.18693
STC2	5	0.02271	0.070239	0.910539	1361	2	-0.079441	0.22455	0.39491	0.999999	6813	1	-0.079441
IGFALS	5	0.022728	0.070289	0.910539	1362	4	-0.12984	0.84645	0.84734	0.999999	14917	1	-0.12984
ASGR1	5	0.022738	0.070315	0.910539	1363	4	-0.14323	0.93343	0.93365	0.999999	16525	0	-0.14323
STX12	5	0.022739	0.07032	0.910539	1364	3	-0.26997	0.98362	0.98374	0.999999	17563	0	-0.26997
PTDSS2	5	0.022757	0.070368	0.910539	1365	1	0.027455	0.48294	0.62827	0.999999	10880	2	0.027455
HGS	5	0.022769	0.070399	0.910539	1366	3	-0.3389	0.4467	0.59459	0.999999	10299	1	-0.3389
SFXN3	5	0.022817	0.070536	0.911241	1367	4	-0.25296	0.85622	0.85654	0.999999	15109	1	-0.25296
TMEM249	5	0.022849	0.070634	0.911241	1368	3	-0.23913	0.01632	0.052788	0.879392	1073	2	-0.23913
OTOG	5	0.022854	0.07065	0.911241	1369	4	-0.21842	0.32317	0.48214	0.999999	8345	1	-0.21842
MAP3K13	5	0.022893	0.070767	0.911241	1370	3	-0.2551	0.92313	0.92343	0.999999	16319	0	-0.2551
RABGGTA	5	0.022912	0.070826	0.911241	1371	3	-0.32083	0.47409	0.61996	0.999999	10738	1	-0.32083
KCNA10	5	0.022931	0.070879	0.911241	1372	2	0.10592	0.74222	0.7699	0.999999	13505	1	0.10592
CRCT1	5	0.022951	0.070942	0.911241	1373	2	-0.01625	0.78997	0.80161	0.999999	14104	1	-0.01625
ADAT1	5	0.022976	0.071016	0.911241	1374	1	0.22736	0.0057782	0.022122	0.753995	519	4	0.22736
UBC	4	0.02299	0.062469	0.908927	1375	3	-0.43737	0.89176	0.89186	0.999999	15737	0	-0.43737
GPR150	5	0.023019	0.071134	0.911241	1376	4	-0.13103	0.96902	0.96917	0.999999	17265	0	-0.13103
STMND1	5	0.023038	0.071193	0.911241	1377	2	-0.066432	0.72887	0.76193	0.999999	13354	1	-0.066432
TMEM55A	5	0.023148	0.071481	0.911241	1378	3	-0.236	0.80152	0.81006	0.999999	14263	1	-0.236
FAM156A	2	0.023161	0.042721	0.861072	1379	2	-0.17075	0.97684	0.97701	0.999999	17418	0	-0.17075
SFXN2	5	0.023188	0.071578	0.911241	1380	3	-0.34662	0.30871	0.4693	0.999999	8113	1	-0.34662
TMEM208	5	0.023196	0.071598	0.911241	1381	3	-0.32834	0.97093	0.97109	0.999999	17309	0	-0.32834
CSTL1	5	0.023198	0.071602	0.911241	1382	3	-0.26288	0.58059	0.68935	0.999999	11994	1	-0.26288
PSMB11	5	0.023212	0.071639	0.911241	1383	2	-0.076463	0.76728	0.78587	0.999999	13813	1	-0.076463
KLF2	5	0.023223	0.071675	0.911241	1384	4	-0.18635	0.50568	0.64965	0.999999	11263	1	-0.18635
MTRF1	5	0.02325	0.07175	0.911241	1385	2	0.3339	0.11945	0.25044	0.999999	4388	3	0.3339
EFHC2	5	0.02327	0.071804	0.911241	1386	2	-0.093748	0.22491	0.39523	0.999999	6817	2	-0.093748
ELP3	5	0.023275	0.071819	0.911241	1387	4	-0.92968	0.92385	0.92416	0.999999	16334	0	-0.92968
ARHGAP25	5	0.023279	0.071832	0.911241	1388	2	0.032379	0.042918	0.12229	0.974666	2225	2	0.032379
KLHL31	5	0.023308	0.071901	0.911241	1389	3	-0.22678	0.85757	0.85783	0.999999	15130	1	-0.22678
GPR64	5	0.023348	0.072013	0.911241	1390	3	-0.31823	0.49851	0.64281	0.999999	11147	2	-0.31823
ABR	11	0.023358	0.096414	0.930759	1391	6	-0.21709	0.56406	0.78674	0.999999	11865	2	-0.21709
SLPI	5	0.02336	0.072044	0.911241	1392	4	-0.16756	0.6368	0.7141	0.999999	12485	1	-0.16756
ZNF365	11	0.023384	0.096513	0.930759	1393	7	-0.13654	0.3875	0.65264	0.999999	9375	3	-0.13654
ENKD1	5	0.023415	0.072184	0.911241	1394	1	0.15825	0.13425	0.27384	0.999999	4794	3	0.15825
FAM150B	5	0.023469	0.072325	0.911241	1395	2	-0.015164	0.76115	0.78187	0.999999	13738	1	-0.015164
ID1	5	0.023473	0.072337	0.911241	1396	4	-0.21153	0.98545	0.98557	0.999999	17609	0	-0.21153
AATF	5	0.02349	0.072388	0.911241	1397	3	-0.74799	0.99168	0.99176	0.999999	17767	0	-0.74799
C19orf60	5	0.023505	0.07242	0.911241	1398	4	-0.16153	0.72621	0.76038	0.999999	13331	1	-0.16153
MEGF11	5	0.023524	0.07248	0.911241	1399	2	-0.039397	0.50326	0.64736	0.999999	11223	1	-0.039397
RASL10A	5	0.023571	0.072616	0.911241	1400	4	-0.24661	0.99389	0.9939	0.999999	17822	0	-0.24661
MED17	5	0.023581	0.072639	0.911241	1401	2	-0.04588	0.93789	0.93808	0.999999	16624	0	-0.04588
C2orf53	5	0.023588	0.072656	0.911241	1402	4	-0.13279	0.94844	0.94866	0.999999	16843	0	-0.13279
ZCCHC5	5	0.023641	0.072779	0.911241	1403	3	-0.25795	0.98939	0.98948	0.999999	17705	0	-0.25795
PAGE1	5	0.023648	0.072797	0.911241	1404	4	-0.15487	0.89477	0.89523	0.999999	15798	0	-0.15487
GSC	5	0.023688	0.072903	0.911241	1405	2	-0.015769	0.18516	0.35198	0.999999	6087	2	-0.015769
GRK4	5	0.023764	0.073097	0.911241	1406	4	-0.41372	0.91574	0.91601	0.999999	16174	0	-0.41372
TIMM13	5	0.023768	0.073106	0.911241	1407	4	-0.77874	0.99333	0.99337	0.999999	17808	0	-0.77874
SELT	5	0.023786	0.073153	0.911241	1408	4	-0.45497	0.9754	0.97558	0.999999	17395	0	-0.45497
FAXC	5	0.023798	0.073184	0.911241	1409	2	-0.066142	0.30538	0.4664	0.999999	8048	1	-0.066142
FNDC1	5	0.023799	0.073187	0.911241	1410	3	-0.17995	0.63456	0.71303	0.999999	12469	1	-0.17995
TMEM192	5	0.023806	0.073205	0.911241	1411	3	-0.2409	0.31795	0.47754	0.999999	8255	2	-0.2409
PXMP2	5	0.023859	0.073339	0.911241	1412	4	-0.25118	0.73568	0.76596	0.999999	13421	1	-0.25118
CA5B	5	0.023907	0.07347	0.911241	1413	2	-0.020904	0.91782	0.91813	0.999999	16209	0	-0.020904
DPAGT1	5	0.023911	0.073482	0.911241	1414	3	-1.1582	0.89288	0.8933	0.999999	15767	0	-1.1582
CYGB	5	0.023947	0.073585	0.911241	1415	3	-0.22074	0.93004	0.93031	0.999999	16453	0	-0.22074
TMEM210	5	0.023948	0.073586	0.911241	1416	4	-0.11891	0.87089	0.87123	0.999999	15363	0	-0.11891
PCDHGC5	5	0.023972	0.073647	0.911241	1417	3	-0.26459	0.8297	0.83257	0.999999	14651	1	-0.26459
ERVFRD-1	5	0.023992	0.073695	0.911241	1418	2	0.015094	0.751	0.77542	0.999999	13613	1	0.015094
PTGER4	5	0.023997	0.073706	0.911241	1419	4	-0.2253	0.96448	0.96467	0.999999	17167	0	-0.2253
VRTN	5	0.024017	0.073754	0.911241	1420	2	-0.10921	0.69349	0.7422	0.999999	12982	1	-0.10921
ZNF814	5	0.024029	0.07379	0.911241	1421	3	-0.18665	0.43212	0.58124	0.999999	10061	2	-0.18665
SUSD3	5	0.024032	0.073795	0.911241	1422	3	-0.1231	0.88632	0.88679	0.999999	15645	0	-0.1231
TSR2	5	0.024039	0.073815	0.911241	1423	3	-0.56832	0.81427	0.82006	0.999999	14433	1	-0.56832
CTBP1	5	0.024072	0.073903	0.911241	1424	3	-0.21258	0.97256	0.9727	0.999999	17338	0	-0.21258
CCDC53	5	0.024126	0.074043	0.911241	1425	3	-0.58506	0.82845	0.83152	0.999999	14637	1	-0.58506
C1orf27	5	0.024168	0.074164	0.911241	1426	4	-0.29964	0.17315	0.33404	0.999999	5783	1	-0.29964
CD37	5	0.024234	0.074343	0.911241	1427	3	-0.26497	0.43827	0.58685	0.999999	10158	2	-0.26497
PLA1A	5	0.024236	0.074348	0.911241	1428	3	-0.21257	0.37389	0.52797	0.999999	9162	2	-0.21257
DNM3	5	0.024238	0.074356	0.911241	1429	2	0.047156	0.50666	0.65057	0.999999	11280	1	0.047156
CLDN11	5	0.024268	0.074429	0.911241	1430	4	-0.15327	0.25242	0.41954	0.999999	7256	1	-0.15327
NOL7	5	0.024271	0.074433	0.911241	1431	4	-0.39778	0.99616	0.99615	0.999999	17878	0	-0.39778
CHRNB2	5	0.024291	0.07449	0.911241	1432	1	0.045949	0.51447	0.65784	0.999999	11408	2	0.045949
MAL	15	0.024303	0.11111	0.93865	1433	6	0.025684	0.38742	0.69486	0.999999	9372	5	0.025684
CCL20	5	0.024311	0.074545	0.911241	1434	3	-0.21467	0.95349	0.95368	0.999999	16935	0	-0.21467
DEFB132	5	0.024345	0.074632	0.911241	1435	1	-0.047036	0.094576	0.21012	0.999915	3757	2	-0.047036
PLP2	5	0.024347	0.074635	0.911241	1436	2	-0.18757	0.65728	0.72377	0.999999	12639	1	-0.18757
CCDC101	5	0.024399	0.074782	0.911241	1437	4	-0.49612	0.96761	0.9678	0.999999	17238	0	-0.49612
NEDD4	5	0.0244	0.074787	0.911241	1438	4	-0.16834	0.38256	0.53586	0.999999	9299	1	-0.16834
FAM163B	5	0.0244	0.074787	0.911241	1439	2	0.046648	0.32162	0.48072	0.999999	8320	2	0.046648
NDEL1	5	0.024407	0.074808	0.911241	1440	2	0.076188	0.057273	0.14755	0.985316	2663	2	0.076188
HOXD10	5	0.024407	0.074809	0.911241	1441	4	-0.18464	0.59039	0.69346	0.999999	12069	1	-0.18464
ATP5J	6	0.024453	0.07925	0.912821	1442	3	-0.21149	0.52035	0.67011	0.999999	11498	2	-0.21149
SMYD5	5	0.024455	0.074925	0.911241	1443	1	0.072814	0.21586	0.38722	0.999999	6683	1	0.072814
MAGEA1	5	0.024509	0.075077	0.911241	1444	2	-0.090641	0.36755	0.52212	0.999999	9077	2	-0.090641
NPY1R	5	0.024516	0.075096	0.911241	1445	2	0.14116	0.036325	0.10641	0.973585	1953	2	0.14116
KIR3DL2	4	0.024544	0.065789	0.910539	1446	3	-0.20952	0.9542	0.95433	0.999999	16957	0	-0.20952
MRPL23	5	0.024558	0.075204	0.911241	1447	4	-0.64641	0.81674	0.82206	0.999999	14468	1	-0.64641
KIAA1324L	5	0.024575	0.075255	0.911241	1448	2	0.11652	0.16883	0.32755	0.999999	5674	3	0.11652
APOF	5	0.024596	0.075309	0.911241	1449	3	-0.30172	0.95083	0.95102	0.999999	16882	0	-0.30172
SIGLEC10	5	0.024609	0.075342	0.911241	1450	4	-0.18448	0.96007	0.96024	0.999999	17087	0	-0.18448
TBL1XR1	5	0.024619	0.075359	0.911241	1451	3	-0.53837	0.73313	0.76442	0.999999	13390	1	-0.53837
KDSR	5	0.024622	0.075367	0.911241	1452	3	-0.39059	0.92688	0.92716	0.999999	16405	0	-0.39059
ASUN	5	0.024669	0.075496	0.911241	1453	3	-0.43208	0.96162	0.96179	0.999999	17118	0	-0.43208
TBC1D8B	5	0.024674	0.075506	0.911241	1454	2	0.094659	0.2699	0.43493	0.999999	7543	1	0.094659
KIF3C	5	0.024728	0.075645	0.911241	1455	2	-0.096972	0.95619	0.95641	0.999999	16998	0	-0.096972
FABP7	5	0.024754	0.075717	0.911241	1456	3	-0.15287	0.9544	0.95461	0.999999	16960	0	-0.15287
KRT7	5	0.024768	0.075751	0.911241	1457	4	-0.13569	0.4577	0.60485	0.999999	10486	1	-0.13569
PMM2	5	0.024782	0.075789	0.911241	1458	4	-0.60348	0.9862	0.9863	0.999999	17630	0	-0.60348
PPP3R2	5	0.024804	0.075853	0.911241	1459	3	-0.18477	0.99047	0.99054	0.999999	17731	0	-0.18477
HIF3A	5	0.024838	0.075935	0.911241	1460	2	-0.078506	0.57682	0.68784	0.999999	11964	1	-0.078506
GAK	5	0.02484	0.07594	0.911241	1461	4	-0.22677	0.87424	0.87469	0.999999	15420	0	-0.22677
RNF144B	5	0.024854	0.075985	0.911241	1462	2	0.116	0.15886	0.31237	0.999999	5427	3	0.116
DEFB108B	3	0.024877	0.063347	0.908927	1463	3	-0.58354	0.97512	0.97532	0.999999	17393	0	-0.58354
CMAS	5	0.024892	0.076097	0.911241	1464	3	-0.30741	0.93112	0.93136	0.999999	16482	0	-0.30741
TMEM17	5	0.024898	0.076114	0.911241	1465	3	-0.27237	0.030159	0.090313	0.96176	1678	2	-0.27237
C20orf24	5	0.024934	0.076196	0.911241	1466	3	-0.3041	0.94656	0.94674	0.999999	16801	0	-0.3041
GABRB3	5	0.024935	0.076199	0.911241	1467	4	-0.24365	0.99541	0.99543	0.999999	17858	0	-0.24365
PLEKHH1	5	0.024947	0.076231	0.911241	1468	1	-0.052341	0.49507	0.63959	0.999999	11080	1	-0.052341
NMD3	4	0.024956	0.066674	0.910539	1469	3	-0.56647	0.93357	0.93375	0.999999	16527	0	-0.56647
OPRK1	5	0.024982	0.076327	0.911241	1470	3	-0.29128	0.94348	0.94366	0.999999	16734	0	-0.29128
ZNF7	10	0.024987	0.097006	0.932043	1471	4	0.010526	0.35666	0.61534	0.999999	8895	3	0.010526
SLC26A2	5	0.025002	0.076379	0.911241	1472	1	0.28802	0.038031	0.11081	0.974666	2024	3	0.28802
CREB1	5	0.025019	0.076432	0.911241	1473	3	-0.20506	0.90334	0.90369	0.999999	15962	0	-0.20506
CHSY3	5	0.025037	0.076477	0.911241	1474	4	-0.13468	0.034319	0.10122	0.972605	1848	1	-0.13468
DPY19L2	4	0.025042	0.066841	0.910539	1475	3	-0.26082	0.98426	0.98435	0.999999	17581	0	-0.26082
MS4A1	5	0.025056	0.076529	0.911241	1476	2	-0.11426	0.0060689	0.023013	0.756237	543	2	-0.11426
NCAPG2	5	0.02507	0.076563	0.911241	1477	4	-0.44527	0.70358	0.74767	0.999999	13091	1	-0.44527
LRCH4	4	0.025071	0.066898	0.910539	1478	3	-0.2309	0.31801	0.45577	0.999999	8258	1	-0.2309
TEX28	5	0.025077	0.076578	0.911241	1479	4	-0.11948	0.93404	0.93426	0.999999	16536	0	-0.11948
SMIM20	3	0.02512	0.06392	0.909372	1480	1	0.17876	0.18935	0.29651	0.999999	6192	2	0.17876
DUPD1	5	0.025166	0.076809	0.912783	1481	2	-0.040802	0.92199	0.9223	0.999999	16299	0	-0.040802
PSMB4	5	0.025205	0.076906	0.912821	1482	3	-0.75103	0.97561	0.9758	0.999999	17400	0	-0.75103
ETNK1	5	0.025271	0.077084	0.912821	1483	4	-0.38204	0.60966	0.70185	0.999999	12248	1	-0.38204
DNASE1L3	5	0.025275	0.077094	0.912821	1484	3	-0.18922	0.60727	0.70079	0.999999	12226	1	-0.18922
ELF5	8	0.0253	0.090635	0.927098	1485	3	-0.016602	0.14443	0.3321	0.999999	5049	3	-0.016602
IFI44L	5	0.025315	0.077218	0.912821	1486	4	-0.1692	0.38612	0.53909	0.999999	9353	1	-0.1692
ARHGAP5	5	0.025345	0.077293	0.912821	1487	3	-0.41064	0.17721	0.34012	0.999999	5892	1	-0.41064
TRIP10	5	0.025385	0.07742	0.912821	1488	1	-0.07608	0.98199	0.98214	0.999999	17523	0	-0.07608
CLPX	5	0.025393	0.077446	0.912821	1489	4	-0.31041	0.99251	0.99258	0.999999	17790	0	-0.31041
TXNDC12	5	0.025396	0.077453	0.912821	1490	4	-0.41673	0.93966	0.93984	0.999999	16666	0	-0.41673
TMEM53	5	0.025406	0.07748	0.912821	1491	3	-0.37687	0.86696	0.86728	0.999999	15302	0	-0.37687
PBX1	5	0.025439	0.077568	0.912821	1492	2	0.057511	0.38852	0.54123	0.999999	9387	2	0.057511
FAM149A	5	0.025467	0.077644	0.912821	1493	4	-0.139	0.44475	0.59279	0.999999	10263	1	-0.139
JMJD8	5	0.025494	0.077733	0.912821	1494	3	-0.12657	0.98901	0.98911	0.999999	17699	0	-0.12657
TMEM107	5	0.025526	0.077829	0.912821	1495	4	-0.11414	0.99248	0.99256	0.999999	17788	0	-0.11414
HNF1B	5	0.025541	0.077865	0.912821	1496	3	-0.22356	0.97318	0.97329	0.999999	17355	0	-0.22356
KRTAP9-1	3	0.025554	0.064949	0.910028	1497	3	-0.14646	0.97445	0.97465	0.999999	17382	0	-0.14646
CYBB	4	0.0256	0.068038	0.910539	1498	3	-0.22132	0.11218	0.23109	0.999999	4216	1	-0.22132
SPAG8	5	0.025603	0.078037	0.912821	1499	3	-0.25527	0.17199	0.33228	0.999999	5760	1	-0.25527
ZNF783	5	0.025628	0.0781	0.912821	1500	3	-0.19979	0.98887	0.98895	0.999999	17697	0	-0.19979
CD59	5	0.025658	0.078177	0.912821	1501	2	0.079547	0.8384	0.84013	0.999999	14795	1	0.079547
IFNA16	2	0.025675	0.04723	0.866814	1502	1	-0.44804	0.5283	0.52872	0.999999	11582	1	-0.44804
PCDHGB6	5	0.025679	0.078235	0.912821	1503	3	-0.12519	0.66778	0.72892	0.999999	12742	1	-0.12519
FOLR1	5	0.02568	0.078241	0.912821	1504	3	-0.25744	0.31657	0.47631	0.999999	8228	1	-0.25744
ZEB2	5	0.025711	0.078335	0.912821	1505	4	-0.37333	0.33654	0.49423	0.999999	8554	1	-0.37333
UTP15	5	0.025719	0.078355	0.912821	1506	3	-0.89096	0.94885	0.94906	0.999999	16851	0	-0.89096
CDKL1	5	0.025745	0.078426	0.912821	1507	4	-0.20643	0.98869	0.98877	0.999999	17693	0	-0.20643
BCL2L10	5	0.025767	0.07847	0.912821	1508	1	0.023997	0.91472	0.91502	0.999999	16158	0	0.023997
KNOP1	5	0.025776	0.078492	0.912821	1509	3	-0.14411	0.36823	0.52273	0.999999	9080	1	-0.14411
ALLC	5	0.025789	0.078526	0.912821	1510	4	-0.26929	0.97619	0.97637	0.999999	17406	0	-0.26929
NLRP10	5	0.02579	0.078527	0.912821	1511	3	-0.21422	0.78715	0.7996	0.999999	14071	1	-0.21422
GTPBP3	5	0.0258	0.078546	0.912821	1512	3	-0.3593	0.89684	0.89726	0.999999	15839	0	-0.3593
NODAL	5	0.025822	0.078594	0.912821	1513	3	-0.072163	0.94579	0.94599	0.999999	16786	0	-0.072163
ATXN2	5	0.025834	0.078625	0.912821	1514	3	-0.16091	0.48809	0.63302	0.999999	10972	1	-0.16091
CAB39L	4	0.025844	0.068539	0.910539	1515	1	0.1708	0.18598	0.31217	0.999999	6105	2	0.1708
PRR5L	5	0.025851	0.078665	0.912821	1516	3	-0.15332	0.065972	0.16231	0.985649	2932	1	-0.15332
SLITRK4	5	0.025877	0.07874	0.912821	1517	2	-0.14901	0.87954	0.87999	0.999999	15523	0	-0.14901
PCDHA6	5	0.025898	0.078789	0.912821	1518	4	-0.53949	0.72518	0.75981	0.999999	13323	1	-0.53949
HBB	3	0.025899	0.065737	0.910539	1519	2	-0.40462	0.57572	0.58842	0.999999	11960	1	-0.40462
CYorf17	5	0.025931	0.07889	0.912821	1520	2	-0.042309	0.28111	0.4449	0.999999	7716	1	-0.042309
THG1L	5	0.025936	0.078901	0.912821	1521	4	-1.4074	0.97652	0.97669	0.999999	17413	0	-1.4074
CECR6	9	0.025946	0.098522	0.932364	1522	5	-0.153	0.91138	0.93721	0.999999	16096	1	-0.153
KCNJ13	5	0.025993	0.079056	0.912821	1523	3	-0.17287	0.51884	0.66202	0.999999	11470	2	-0.17287
ZNF805	7	0.025994	0.089496	0.927098	1524	4	-0.18236	0.87498	0.89134	0.999999	15432	1	-0.18236
FZD10	4	0.026008	0.068874	0.910539	1525	2	-0.08248	0.47911	0.5785	0.999999	10820	1	-0.08248
ATG16L1	5	0.026024	0.079145	0.912821	1526	2	-0.084849	0.68829	0.73952	0.999999	12926	1	-0.084849
ATAD1	5	0.026041	0.079191	0.912821	1527	1	-0.015639	0.92291	0.92322	0.999999	16314	0	-0.015639
C1orf216	5	0.026085	0.079318	0.912821	1528	4	-0.27598	0.5536	0.67855	0.999999	11775	1	-0.27598
CSRNP2	5	0.026105	0.079373	0.912821	1529	2	0.14388	0.13848	0.28054	0.999999	4899	3	0.14388
FBXO5	5	0.026146	0.079485	0.912821	1530	3	-0.42389	0.047114	0.12965	0.976598	2356	2	-0.42389
C19orf59	5	0.02615	0.079495	0.912821	1531	1	-0.054946	0.9022	0.90256	0.999999	15928	0	-0.054946
FANCD2OS	5	0.026183	0.079599	0.912821	1532	3	-0.21852	0.18593	0.35316	0.999999	6103	2	-0.21852
RALGAPB	5	0.026197	0.079636	0.912821	1533	2	-0.15315	0.9187	0.91902	0.999999	16224	0	-0.15315
CNGA4	5	0.026204	0.079655	0.912821	1534	3	-0.15382	0.93085	0.93109	0.999999	16473	0	-0.15382
ING2	5	0.026237	0.079749	0.912821	1535	3	-0.24935	0.0015392	0.0067606	0.559858	212	2	-0.24935
ACLY	5	0.026251	0.079781	0.912821	1536	4	-0.33363	0.26428	0.43	0.999999	7451	1	-0.33363
DYRK3	5	0.026259	0.079803	0.912821	1537	2	-0.14437	0.40744	0.55866	0.999999	9676	2	-0.14437
LOC100507003	5	0.026259	0.079803	0.912821	1538	1	0.17936	0.067129	0.16428	0.985649	2958	3	0.17936
DEFB121	3	0.026272	0.066617	0.910539	1539	3	-0.25315	0.97208	0.9723	0.999999	17331	0	-0.25315
NLRC4	5	0.026275	0.079845	0.912821	1540	4	-0.19207	0.91208	0.91241	0.999999	16106	0	-0.19207
ZDHHC17	5	0.026314	0.079946	0.912821	1541	2	0.026347	0.90579	0.90615	0.999999	16005	0	0.026347
PPM1B	9	0.026334	0.099771	0.933631	1542	6	-0.18806	0.99296	0.99308	0.999999	17800	0	-0.18806
CHID1	5	0.026341	0.080029	0.912821	1543	2	-0.092171	0.90819	0.90857	0.999999	16047	0	-0.092171
CYP4A22	5	0.026368	0.080109	0.912821	1544	3	-0.16919	0.63249	0.71203	0.999999	12454	1	-0.16919
TELO2	5	0.026376	0.080132	0.912821	1545	4	-0.52927	0.938	0.9382	0.999999	16629	0	-0.52927
PFKFB1	5	0.026382	0.080144	0.912821	1546	2	-0.017999	0.061138	0.15415	0.985649	2777	2	-0.017999
CDK12	5	0.026391	0.080169	0.912821	1547	4	-0.2602	0.37849	0.53214	0.999999	9238	1	-0.2602
INTS7	5	0.026398	0.080191	0.912821	1548	4	-0.28942	0.99386	0.99388	0.999999	17820	0	-0.28942
LY6G5C	5	0.02641	0.080223	0.912821	1549	4	-0.17773	0.2744	0.43898	0.999999	7604	1	-0.17773
WTIP	5	0.026423	0.08026	0.912821	1550	2	-0.064451	0.8508	0.85141	0.999999	14992	1	-0.064451
TBC1D9	5	0.026459	0.080354	0.913312	1551	3	-0.20275	0.52333	0.66628	0.999999	11538	2	-0.20275
TSPAN18	5	0.026478	0.080404	0.913312	1552	2	-0.12404	0.094103	0.20933	0.999915	3742	2	-0.12404
PARS2	5	0.026516	0.080516	0.913598	1553	4	-0.38415	0.91959	0.91992	0.999999	16241	0	-0.38415
AIG1	5	0.026531	0.08056	0.913598	1554	4	-0.17175	0.68873	0.73974	0.999999	12931	1	-0.17175
SMIM13	5	0.026597	0.080746	0.913598	1555	3	-0.1602	0.52614	0.66799	0.999999	11565	1	-0.1602
RP1L1	4	0.026612	0.070166	0.910539	1556	2	-0.1565	0.75237	0.75502	0.999999	13630	1	-0.1565
TRIM46	5	0.026618	0.080807	0.913598	1557	3	-0.30747	0.11708	0.24667	0.999999	4338	1	-0.30747
TEX22	5	0.026634	0.08086	0.913598	1558	4	-0.15237	0.95905	0.95922	0.999999	17061	0	-0.15237
ATP13A4	5	0.026653	0.080909	0.913598	1559	4	-0.15813	0.98602	0.98613	0.999999	17627	0	-0.15813
TPM3	6	0.026657	0.084682	0.918445	1560	1	0.013616	0.34855	0.5417	0.999999	8736	2	0.013616
PIK3CG	5	0.026671	0.080953	0.913598	1561	3	-0.23659	0.87932	0.87979	0.999999	15518	0	-0.23659
LRP4	5	0.026695	0.081023	0.913598	1562	4	-0.13441	0.99137	0.99146	0.999999	17757	0	-0.13441
CCDC19	5	0.026699	0.081035	0.913598	1563	3	-0.20682	0.84428	0.84535	0.999999	14882	1	-0.20682
WDR83OS	5	0.026709	0.081073	0.913598	1564	3	-0.24496	0.21742	0.38861	0.999999	6704	2	-0.24496
ABHD4	5	0.02671	0.081074	0.913598	1565	2	-0.024966	0.15045	0.29928	0.999999	5223	2	-0.024966
PAX9	5	0.026722	0.081109	0.913598	1566	4	-0.17135	0.75568	0.77834	0.999999	13669	1	-0.17135
CSF1R	5	0.026745	0.081179	0.913598	1567	4	-0.1857	0.53161	0.67005	0.999999	11609	1	-0.1857
SLC12A5	5	0.026751	0.081191	0.913598	1568	3	-0.13094	0.37574	0.52968	0.999999	9198	2	-0.13094
PNO1	5	0.026791	0.08129	0.914034	1569	4	-0.72631	0.72655	0.76058	0.999999	13336	1	-0.72631
BARHL2	5	0.026805	0.081331	0.914034	1570	3	-0.1122	0.57401	0.6867	0.999999	11952	1	-0.1122
SLC13A4	5	0.026906	0.081604	0.915161	1571	3	-0.099947	0.90138	0.90174	0.999999	15905	0	-0.099947
KL	5	0.026915	0.081628	0.915161	1572	2	-0.1016	0.98708	0.98716	0.999999	17652	0	-0.1016
ADAT2	5	0.02694	0.081698	0.915161	1573	4	-0.51662	0.99658	0.99656	0.999999	17892	0	-0.51662
NCAM2	5	0.026956	0.081729	0.915161	1574	3	-0.19918	0.41568	0.5661	0.999999	9808	1	-0.19918
EIF1	5	0.026956	0.081729	0.915161	1575	4	-0.56373	0.99465	0.99467	0.999999	17840	0	-0.56373
PPP1CB	5	0.026958	0.081736	0.915161	1576	3	-0.944	0.012688	0.04243	0.844593	900	1	-0.944
ZC3H14	12	0.027014	0.11009	0.93865	1577	3	-0.063377	0.019185	0.085769	0.950914	1191	2	-0.063377
IER5	5	0.027024	0.081937	0.916013	1578	3	-0.22018	0.87212	0.87251	0.999999	15383	0	-0.22018
TMED8	5	0.027052	0.082012	0.916013	1579	4	-0.18747	0.98498	0.9851	0.999999	17594	0	-0.18747
LRFN5	5	0.027082	0.08209	0.916013	1580	2	-0.072114	0.64135	0.71622	0.999999	12510	1	-0.072114
LRRC32	5	0.02711	0.082168	0.916013	1581	4	-0.10037	0.90608	0.90644	0.999999	16011	0	-0.10037
CSAD	5	0.027114	0.082181	0.916013	1582	2	0.024232	0.11104	0.23694	0.999999	4190	2	0.024232
ROCK2	5	0.027176	0.082351	0.916013	1583	3	-0.26684	0.092306	0.2064	0.998408	3701	1	-0.26684
NEURL4	5	0.027188	0.082384	0.916013	1584	1	0.21128	0.053487	0.14085	0.98296	2544	3	0.21128
SH3RF1	5	0.027242	0.082532	0.916013	1585	1	-0.036732	0.78271	0.79649	0.999999	14017	1	-0.036732
NOLC1	5	0.027292	0.082655	0.916013	1586	3	-0.31697	0.99059	0.99066	0.999999	17736	0	-0.31697
MAP1LC3C	5	0.027303	0.082679	0.916013	1587	4	-0.18161	0.95412	0.9543	0.999999	16953	0	-0.18161
ZNF24	5	0.027311	0.082703	0.916013	1588	4	-0.16854	0.43304	0.58208	0.999999	10079	1	-0.16854
GPR143	5	0.027332	0.082765	0.916013	1589	3	-0.23521	0.79061	0.80205	0.999999	14110	1	-0.23521
PRPF39	5	0.027338	0.082781	0.916013	1590	4	-0.28329	0.81498	0.82065	0.999999	14448	1	-0.28329
NOP56	5	0.027394	0.082926	0.916013	1591	2	-0.40273	0.95618	0.9564	0.999999	16997	0	-0.40273
CLGN	5	0.027401	0.08294	0.916013	1592	4	-0.41168	0.3996	0.55148	0.999999	9557	1	-0.41168
PDGFA	5	0.027405	0.08295	0.916013	1593	2	-0.070866	0.88263	0.88309	0.999999	15574	0	-0.070866
ADHFE1	5	0.027415	0.082979	0.916013	1594	3	-0.15726	0.68483	0.73769	0.999999	12893	1	-0.15726
VNN2	4	0.027457	0.071977	0.911241	1595	3	-0.53774	0.91894	0.91911	0.999999	16228	0	-0.53774
TMEM101	5	0.027463	0.0831	0.916013	1596	3	-0.22184	0.69884	0.74511	0.999999	13042	1	-0.22184
IL11	8	0.027481	0.096603	0.930759	1597	2	-0.05266	0.062981	0.18735	0.985695	2838	2	-0.05266
SEC31A	5	0.027508	0.083219	0.916013	1598	3	-0.2125	0.11506	0.24345	0.999999	4294	2	-0.2125
TIMP4	5	0.027515	0.083239	0.916013	1599	2	-0.035272	0.89056	0.89103	0.999999	15716	0	-0.035272
NINJ2	5	0.027563	0.083371	0.916013	1600	3	-0.21621	0.65983	0.72501	0.999999	12664	1	-0.21621
ABCC3	5	0.02757	0.08339	0.916013	1601	4	-0.17614	0.89541	0.89586	0.999999	15815	0	-0.17614
GYG2	5	0.027572	0.083396	0.916013	1602	3	-0.1351	0.20207	0.37536	0.999999	6485	1	-0.1351
TMEM256	5	0.027591	0.083446	0.916013	1603	3	-0.25976	0.31194	0.47223	0.999999	8166	1	-0.25976
TAS2R16	5	0.027613	0.0835	0.916013	1604	3	-0.20788	0.89179	0.89224	0.999999	15738	0	-0.20788
COL6A6	5	0.027615	0.083504	0.916013	1605	4	-0.18232	0.89201	0.89244	0.999999	15745	0	-0.18232
TAMM41	5	0.027654	0.083606	0.916013	1606	4	-0.39197	0.98335	0.98346	0.999999	17558	0	-0.39197
EPX	5	0.027662	0.083624	0.916013	1607	4	-0.16585	0.16167	0.3167	0.999999	5490	1	-0.16585
JAM2	5	0.027669	0.083644	0.916013	1608	3	-0.12877	0.65637	0.72334	0.999999	12633	1	-0.12877
C17orf75	5	0.027788	0.083959	0.918347	1609	1	0.35308	0.026693	0.081127	0.945825	1529	3	0.35308
HGF	5	0.027827	0.084065	0.918348	1610	4	-0.34019	0.99452	0.99456	0.999999	17837	0	-0.34019
CDK16	5	0.027858	0.084143	0.918348	1611	4	-0.14224	0.96162	0.96179	0.999999	17119	0	-0.14224
METTL9	5	0.027897	0.084244	0.918348	1612	2	-0.077529	0.3656	0.52037	0.999999	9037	2	-0.077529
TMF1	5	0.027898	0.084246	0.918348	1613	3	-0.24603	0.42563	0.57517	0.999999	9964	2	-0.24603
CNTLN	5	0.027952	0.084394	0.918348	1614	1	-0.00076278	0.77993	0.79453	0.999999	13976	1	-0.00076278
CNPY4	5	0.02797	0.08444	0.918348	1615	3	-0.11635	0.94504	0.94523	0.999999	16770	0	-0.11635
PAK4	5	0.027976	0.084459	0.918348	1616	3	-0.21739	0.58146	0.68972	0.999999	12003	1	-0.21739
SPINK13	5	0.027977	0.084459	0.918348	1617	4	-0.1406	0.92741	0.92769	0.999999	16416	0	-0.1406
PKDCC	5	0.028001	0.084526	0.918348	1618	3	-0.18452	0.70484	0.74841	0.999999	13107	1	-0.18452
DCAF5	5	0.028006	0.08454	0.918348	1619	1	0.023504	0.21904	0.39007	0.999999	6730	2	0.023504
ZNF436	5	0.028022	0.08458	0.918348	1620	3	-0.23685	0.98777	0.98783	0.999999	17666	0	-0.23685
ELP6	5	0.028036	0.084622	0.918348	1621	4	-0.48246	0.95486	0.95508	0.999999	16970	0	-0.48246
EIF6	4	0.028103	0.073369	0.911241	1622	2	-0.43105	0.61056	0.65141	0.999999	12256	1	-0.43105
LRRC17	5	0.028103	0.084807	0.919239	1623	4	-0.13095	0.84799	0.84874	0.999999	14944	1	-0.13095
TCEANC	5	0.028147	0.08493	0.920021	1624	4	-0.17114	0.89555	0.89602	0.999999	15819	0	-0.17114
ANKRD13C	4	0.028161	0.073482	0.911241	1625	3	-0.2091	0.36535	0.50699	0.999999	9030	1	-0.2091
DUS1L	5	0.02817	0.084992	0.920146	1626	3	-0.18597	0.17415	0.33553	0.999999	5809	2	-0.18597
NPAS1	5	0.028191	0.085044	0.920146	1627	2	0.0050888	0.2548	0.4216	0.999999	7287	2	0.0050888
C9orf96	5	0.028254	0.085211	0.921402	1628	4	-0.25564	0.64594	0.7184	0.999999	12541	1	-0.25564
RDM1	5	0.028279	0.085272	0.921508	1629	3	-0.18569	0.76256	0.78284	0.999999	13755	1	-0.18569
FBXL15	4	0.028294	0.073742	0.911241	1630	1	0.040261	0.52688	0.60305	0.999999	11574	1	0.040261
TIMM21	5	0.028307	0.085353	0.921738	1631	3	-0.069827	0.8732	0.87363	0.999999	15397	0	-0.069827
D2HGDH	5	0.028334	0.085418	0.921738	1632	1	0.064811	0.33527	0.49314	0.999999	8534	2	0.064811
FTCD	5	0.028342	0.085447	0.921738	1633	3	-0.26679	0.77562	0.79158	0.999999	13924	1	-0.26679
CYP4A11	3	0.028344	0.071471	0.911241	1634	2	-0.31141	0.95101	0.95129	0.999999	16885	0	-0.31141
EVPL	5	0.028388	0.085561	0.921772	1635	3	-0.18993	0.85114	0.85173	0.999999	14998	1	-0.18993
BTG4	5	0.028388	0.085563	0.921772	1636	1	0.15529	0.11861	0.2491	0.999999	4371	3	0.15529
SPOCK2	7	0.028406	0.096558	0.930759	1637	4	-0.1849	0.26292	0.46903	0.999999	7422	2	-0.1849
IRAK3	5	0.028413	0.085639	0.921772	1638	2	-0.050817	0.44454	0.59258	0.999999	10259	1	-0.050817
TRPV4	5	0.028439	0.085707	0.921772	1639	3	-0.18828	0.91253	0.91286	0.999999	16113	0	-0.18828
ST8SIA4	5	0.028497	0.085834	0.921772	1640	3	-0.13105	0.9176	0.91791	0.999999	16207	0	-0.13105
DCDC2	5	0.028518	0.085904	0.921772	1641	3	-0.2199	0.9203	0.92063	0.999999	16260	0	-0.2199
ASAP2	5	0.028569	0.08603	0.921772	1642	3	-0.18972	0.88358	0.88405	0.999999	15597	0	-0.18972
IRF7	5	0.028597	0.086103	0.921772	1643	3	-0.14972	0.89447	0.89493	0.999999	15793	0	-0.14972
ZNF208	4	0.028599	0.074398	0.911241	1644	1	0.42378	0.34301	0.48284	0.999999	8657	2	0.42378
BGN	5	0.028606	0.086133	0.921772	1645	2	0.011817	0.37848	0.53213	0.999999	9237	2	0.011817
EDN2	5	0.028613	0.086154	0.921772	1646	4	-0.1487	0.43006	0.57929	0.999999	10030	1	-0.1487
FANCC	5	0.02862	0.086174	0.921772	1647	3	-0.48378	0.94119	0.94138	0.999999	16695	0	-0.48378
TRIM55	5	0.028661	0.086284	0.921772	1648	3	-0.14198	0.8353	0.8374	0.999999	14737	1	-0.14198
C12orf76	5	0.028661	0.086284	0.921772	1649	4	-0.14168	0.4003	0.55211	0.999999	9568	1	-0.14168
ST13	2	0.028669	0.052529	0.878733	1650	1	0.22622	0.067181	0.11757	0.974666	2960	1	0.22622
VAV1	5	0.028677	0.086326	0.921772	1651	3	-0.31654	0.73317	0.76445	0.999999	13391	1	-0.31654
SREK1IP1	5	0.028717	0.086427	0.921772	1652	4	-0.49023	0.9373	0.9375	0.999999	16610	0	-0.49023
UTS2B	5	0.028753	0.086522	0.921772	1653	3	-0.4218	0.41826	0.56846	0.999999	9849	2	-0.4218
SEL1L3	5	0.028763	0.086558	0.921772	1654	4	-0.27196	0.99619	0.99617	0.999999	17880	0	-0.27196
PCDHA12	5	0.028806	0.086662	0.921772	1655	3	-0.76703	0.224	0.39444	0.999999	6802	2	-0.76703
SPHKAP	5	0.028824	0.086705	0.921772	1656	1	0.16746	0.084231	0.19293	0.989873	3488	3	0.16746
EFTUD2	5	0.028862	0.086809	0.921772	1657	4	-0.5766	0.71657	0.75489	0.999999	13233	1	-0.5766
RNF103-CHMP3	3	0.028869	0.072716	0.911241	1658	1	0.021732	0.18811	0.29484	0.999999	6165	1	0.021732
DEXI	5	0.028879	0.086846	0.921772	1659	1	-0.13166	0.79606	0.806	0.999999	14189	1	-0.13166
ROR2	5	0.028915	0.086954	0.921772	1660	4	-0.12042	0.92214	0.92244	0.999999	16300	0	-0.12042
KMT2C	5	0.028923	0.086975	0.921772	1661	4	-0.29011	0.87041	0.87072	0.999999	15353	0	-0.29011
KCNK7	5	0.028933	0.08701	0.921772	1662	1	0.17502	0.053665	0.14117	0.98296	2551	3	0.17502
SMU1	5	0.028947	0.087038	0.921772	1663	4	-0.82922	0.95775	0.95793	0.999999	17027	0	-0.82922
UCMA	5	0.028966	0.087095	0.921772	1664	3	-0.16959	0.60719	0.70075	0.999999	12225	1	-0.16959
YIPF5	5	0.028984	0.087135	0.921772	1665	4	-0.36891	0.98271	0.98281	0.999999	17540	0	-0.36891
AP1S2	5	0.028985	0.087139	0.921772	1666	3	-0.36308	0.89263	0.89306	0.999999	15762	0	-0.36308
JAM3	5	0.029016	0.087216	0.922039	1667	4	-0.17856	0.25815	0.42456	0.999999	7339	1	-0.17856
ATAD3A	7	0.029065	0.09857	0.932364	1668	3	-0.10677	0.23076	0.43357	0.999999	6915	3	-0.10677
PBX3	5	0.029083	0.08739	0.923214	1669	3	-0.30528	0.79506	0.80526	0.999999	14176	1	-0.30528
USP43	5	0.029097	0.087429	0.923214	1670	4	-0.10423	0.36951	0.52392	0.999999	9103	1	-0.10423
NFATC2IP	5	0.029151	0.08755	0.92359	1671	1	0.22184	0.078101	0.18278	0.985649	3304	3	0.22184
LYZL1	4	0.029156	0.075629	0.911241	1672	2	-0.23464	0.83141	0.83159	0.999999	14679	0	-0.23464
TRIM33	5	0.029158	0.087572	0.92359	1673	3	-0.2099	0.42525	0.57481	0.999999	9955	2	-0.2099
KIAA0355	5	0.029195	0.087658	0.92359	1674	4	-0.14687	0.7089	0.7506	0.999999	13150	1	-0.14687
XCR1	5	0.029223	0.087734	0.92359	1675	4	-0.21471	0.68445	0.7375	0.999999	12888	1	-0.21471
TMIGD2	5	0.029235	0.087767	0.92359	1676	4	-0.19392	0.73418	0.76505	0.999999	13402	1	-0.19392
MB21D1	5	0.029239	0.087773	0.92359	1677	4	-0.12554	0.73741	0.76701	0.999999	13444	1	-0.12554
FAM133B	3	0.029271	0.073654	0.911241	1678	3	-0.5446	0.97073	0.97093	0.999999	17303	0	-0.5446
FRG1	3	0.029298	0.073715	0.911241	1679	2	-0.46387	0.88669	0.88669	0.999999	15653	0	-0.46387
SFXN1	5	0.029315	0.087972	0.924505	1680	4	-0.29374	0.99344	0.99348	0.999999	17811	0	-0.29374
TSTD1	10	0.029331	0.10981	0.93865	1681	3	0.18584	0.10413	0.28475	0.999999	4013	5	0.18584
FZD2	5	0.029333	0.088029	0.924505	1682	4	-0.15258	0.96702	0.96722	0.999999	17225	0	-0.15258
CAST	5	0.029362	0.088093	0.924505	1683	3	-0.38222	0.7729	0.78968	0.999999	13887	1	-0.38222
C7orf71	5	0.029369	0.088117	0.924505	1684	3	-0.090063	0.65313	0.72178	0.999999	12611	1	-0.090063
TRIP12	5	0.029424	0.088254	0.925405	1685	2	-0.13928	0.73937	0.7682	0.999999	13466	1	-0.13928
SERPINB7	4	0.029462	0.076263	0.911241	1686	3	-0.26371	0.90962	0.90976	0.999999	16071	0	-0.26371
DKK1	5	0.029587	0.088689	0.927098	1687	2	-0.052794	0.70545	0.74873	0.999999	13112	1	-0.052794
UBE3D	5	0.029591	0.088703	0.927098	1688	4	-0.1672	0.99269	0.99276	0.999999	17797	0	-0.1672
RFK	4	0.029596	0.076549	0.911241	1689	2	-1.0023	0.92557	0.92584	0.999999	16375	0	-1.0023
ADAMTS3	4	0.029656	0.076681	0.911869	1690	3	-0.33207	0.36598	0.50767	0.999999	9046	1	-0.33207
SNAPIN	5	0.029661	0.088875	0.927098	1691	4	-0.14821	0.74612	0.77237	0.999999	13555	1	-0.14821
AOC2	5	0.029665	0.088885	0.927098	1692	4	-0.13913	0.36556	0.52034	0.999999	9035	1	-0.13913
VPS45	5	0.029696	0.088963	0.927098	1693	4	-0.24376	0.9186	0.91892	0.999999	16223	0	-0.24376
COX4I2	5	0.029717	0.089025	0.927098	1694	3	-0.1348	0.69299	0.74194	0.999999	12976	1	-0.1348
FAM178A	8	0.029745	0.10274	0.935074	1695	3	0.011906	0.6434	0.79035	0.999999	12519	2	0.011906
CKAP2L	5	0.029748	0.089099	0.927098	1696	3	-0.34548	0.020948	0.065564	0.921556	1268	1	-0.34548
PADI2	5	0.029749	0.089104	0.927098	1697	2	-0.028083	0.52219	0.6652	0.999999	11526	1	-0.028083
GATA2	5	0.029751	0.089111	0.927098	1698	1	0.036467	0.34684	0.5035	0.999999	8716	2	0.036467
TMEM26	5	0.029793	0.089222	0.927098	1699	3	-0.11571	0.1806	0.34517	0.999999	5966	1	-0.11571
CEP68	5	0.029805	0.089251	0.927098	1700	1	0.084944	0.11029	0.23576	0.999999	4174	3	0.084944
DEFB1	3	0.029815	0.074903	0.911241	1701	3	-0.23608	0.97018	0.97039	0.999999	17286	0	-0.23608
HSD17B11	5	0.029817	0.089285	0.927098	1702	4	-0.28322	0.91996	0.92031	0.999999	16250	0	-0.28322
LRRN4CL	5	0.029914	0.089557	0.927098	1703	1	0.0041589	0.21789	0.38907	0.999999	6714	2	0.0041589
TMPRSS7	5	0.029969	0.0897	0.927098	1704	1	-0.031877	0.76452	0.78408	0.999999	13784	1	-0.031877
SAMD9L	5	0.029979	0.089727	0.927098	1705	4	-0.38432	0.98443	0.98456	0.999999	17586	0	-0.38432
RNF217	6	0.02998	0.092896	0.928699	1706	3	-0.2624	0.9344	0.93433	0.999999	16542	0	-0.2624
GPR75-ASB3	2	0.030011	0.054854	0.880204	1707	2	-0.47443	0.93785	0.93786	0.999999	16622	0	-0.47443
OSTF1	5	0.030023	0.089842	0.927098	1708	2	0.38258	0.0066332	0.024684	0.758739	581	3	0.38258
LRPPRC	5	0.030049	0.089912	0.927098	1709	4	-0.34603	0.87852	0.87898	0.999999	15504	0	-0.34603
EPSTI1	5	0.030063	0.089952	0.927098	1710	3	-0.255	0.68321	0.73684	0.999999	12879	1	-0.255
SUPT20H	5	0.030063	0.089954	0.927098	1711	2	-0.028886	0.93486	0.93509	0.999999	16557	0	-0.028886
SLC25A48	5	0.030078	0.089999	0.927098	1712	2	0.092476	0.11778	0.24779	0.999999	4360	2	0.092476
A3GALT2	5	0.030078	0.09	0.927098	1713	4	-0.16036	0.99127	0.99136	0.999999	17754	0	-0.16036
ILF2	5	0.030132	0.090164	0.927098	1714	3	-0.83782	0.9798	0.97997	0.999999	17478	0	-0.83782
PTCD2	5	0.030157	0.090232	0.927098	1715	4	-0.18448	0.92127	0.92159	0.999999	16279	0	-0.18448
H2BFM	5	0.030172	0.090273	0.927098	1716	2	-0.0089336	0.76691	0.78563	0.999999	13807	1	-0.0089336
TTC9	5	0.030194	0.090318	0.927098	1717	2	0.13074	0.11096	0.2368	0.999999	4187	3	0.13074
FAM193B	5	0.030215	0.090375	0.927098	1718	3	-0.33348	0.32094	0.48014	0.999999	8310	2	-0.33348
SH3D21	5	0.030215	0.090375	0.927098	1719	2	-0.010817	0.28952	0.45232	0.999999	7825	1	-0.010817
TRUB2	5	0.030219	0.090388	0.927098	1720	4	-0.3484	0.98376	0.98386	0.999999	17566	0	-0.3484
FAM90A1	3	0.030222	0.075829	0.911241	1721	2	-0.25441	0.89494	0.89494	0.999999	15804	0	-0.25441
EXTL1	5	0.030268	0.09052	0.927098	1722	3	-0.18505	0.87404	0.87448	0.999999	15416	0	-0.18505
BCR	5	0.030274	0.090539	0.927098	1723	3	-0.18419	0.14714	0.29407	0.999999	5123	2	-0.18419
CALU	8	0.030278	0.10418	0.935074	1724	5	-0.25816	0.67686	0.80927	0.999999	12822	2	-0.25816
SOD1	5	0.03029	0.09058	0.927098	1725	4	-0.73512	0.94002	0.94021	0.999999	16674	0	-0.73512
LSM7	5	0.030292	0.090584	0.927098	1726	2	-0.20155	0.98536	0.98547	0.999999	17606	0	-0.20155
DOK7	5	0.030296	0.090594	0.927098	1727	2	-0.078738	0.2639	0.42965	0.999999	7444	2	-0.078738
TYK2	4	0.030304	0.078052	0.912821	1728	3	-0.25893	0.33375	0.47274	0.999999	8509	1	-0.25893
ZBTB26	5	0.030324	0.090661	0.927098	1729	4	-0.1561	0.36257	0.51765	0.999999	8989	1	-0.1561
TMEM125	5	0.030328	0.090671	0.927098	1730	4	-0.11763	0.67584	0.73301	0.999999	12811	1	-0.11763
CTSZ	5	0.030336	0.090691	0.927098	1731	4	-0.16397	0.73516	0.76565	0.999999	13414	1	-0.16397
TCN1	5	0.03037	0.090774	0.927098	1732	4	-0.1818	0.17075	0.33039	0.999999	5726	1	-0.1818
PLAU	5	0.030379	0.090805	0.927098	1733	3	-0.1246	0.64231	0.71668	0.999999	12515	1	-0.1246
MAZ	9	0.030384	0.11251	0.942554	1734	4	0.16128	0.02882	0.10781	0.974501	1633	5	0.16128
NRSN2	5	0.030391	0.090828	0.927098	1735	4	-0.17696	0.60259	0.6988	0.999999	12180	1	-0.17696
RAB5A	5	0.030395	0.090835	0.927098	1736	3	-0.33237	0.91828	0.91859	0.999999	16218	0	-0.33237
ZNF140	5	0.030459	0.091021	0.928463	1737	1	-0.053555	0.38203	0.53539	0.999999	9292	2	-0.053555
KIAA1199	5	0.03051	0.091154	0.928603	1738	3	-0.15132	0.022264	0.06918	0.924833	1333	2	-0.15132
INF2	5	0.030568	0.091317	0.928603	1739	1	-0.070061	0.34131	0.49853	0.999999	8631	2	-0.070061
NCOA3	5	0.030592	0.091386	0.928603	1740	4	-0.22579	0.97292	0.97304	0.999999	17344	0	-0.22579
ZNF577	5	0.03061	0.091433	0.928603	1741	3	-0.25711	0.027515	0.083339	0.950914	1564	1	-0.25711
TBC1D21	5	0.030622	0.091469	0.928603	1742	2	0.062977	0.40715	0.55841	0.999999	9670	2	0.062977
CALB1	5	0.030655	0.091562	0.928603	1743	4	-0.18101	0.98168	0.98182	0.999999	17516	0	-0.18101
KCNMA1	5	0.030663	0.091584	0.928603	1744	4	-0.10308	0.99105	0.99113	0.999999	17747	0	-0.10308
LRRC47	4	0.030665	0.078826	0.912821	1745	3	-0.20078	0.66497	0.68711	0.999999	12714	1	-0.20078
EGLN3	5	0.030677	0.091615	0.928603	1746	1	0.057671	0.44003	0.58844	0.999999	10185	1	0.057671
RSPRY1	5	0.030685	0.091637	0.928603	1747	2	-0.00098108	0.29899	0.46079	0.999999	7960	2	-0.00098108
RALYL	5	0.030705	0.09169	0.928603	1748	4	-0.30466	0.14349	0.28842	0.999999	5024	1	-0.30466
PRSS16	5	0.030731	0.091757	0.928603	1749	3	-0.14675	0.56108	0.68156	0.999999	11842	1	-0.14675
LCN6	5	0.030786	0.091898	0.928699	1750	2	0.063118	0.45565	0.60297	0.999999	10443	2	0.063118
GPR37	5	0.030818	0.091974	0.928699	1751	3	-0.16909	0.38226	0.5356	0.999999	9296	1	-0.16909
CPA2	5	0.030824	0.091996	0.928699	1752	4	-0.2787	0.23099	0.40056	0.999999	6919	1	-0.2787
PLEKHJ1	5	0.030871	0.092137	0.928699	1753	2	-0.1293	0.30717	0.46799	0.999999	8081	2	-0.1293
CYP11A1	5	0.030883	0.092174	0.928699	1754	4	-0.24364	0.99081	0.9909	0.999999	17740	0	-0.24364
ARPC5L	5	0.030894	0.092208	0.928699	1755	1	0.083431	0.19495	0.36655	0.999999	6332	3	0.083431
FANCL	5	0.030926	0.092284	0.928699	1756	3	-0.82604	0.025549	0.078003	0.941761	1477	2	-0.82604
EBI3	5	0.030949	0.092354	0.928699	1757	2	-0.058939	0.79714	0.8068	0.999999	14210	1	-0.058939
SNRPF	4	0.03095	0.079431	0.912821	1758	3	-1.9871	0.54717	0.61407	0.999999	11725	1	-1.9871
EMC8	5	0.030955	0.092375	0.928699	1759	3	-0.28207	0.90796	0.90832	0.999999	16040	0	-0.28207
BRF2	5	0.030959	0.092384	0.928699	1760	3	-0.60439	0.87701	0.87746	0.999999	15469	0	-0.60439
SYNPO2L	5	0.031003	0.09249	0.928699	1761	1	-0.023847	0.22791	0.39788	0.999999	6865	2	-0.023847
DUSP11	5	0.031031	0.092567	0.928699	1762	4	-0.15301	0.97264	0.97278	0.999999	17341	0	-0.15301
GLI1	5	0.031058	0.092642	0.928699	1763	2	0.057545	0.25187	0.41905	0.999999	7246	2	0.057545
PDZD8	5	0.031068	0.092668	0.928699	1764	3	-0.32125	0.8845	0.88496	0.999999	15612	0	-0.32125
CCDC155	5	0.03108	0.092706	0.928699	1765	3	-0.28997	0.93861	0.9388	0.999999	16642	0	-0.28997
NT5C3B	4	0.031087	0.079719	0.912821	1766	1	0.089163	0.67298	0.69276	0.999999	12778	1	0.089163
ZNF462	5	0.031112	0.092776	0.928699	1767	2	0.05111	0.13889	0.28119	0.999999	4909	2	0.05111
NGRN	5	0.031141	0.092845	0.928699	1768	4	-0.35988	0.94557	0.94577	0.999999	16781	0	-0.35988
ENPP6	5	0.031146	0.092857	0.928699	1769	2	-0.094803	0.34143	0.49863	0.999999	8634	2	-0.094803
CRYM	5	0.031167	0.09291	0.928699	1770	3	-0.14363	0.15573	0.30756	0.999999	5353	2	-0.14363
MMP16	5	0.031205	0.093016	0.928699	1771	4	-0.28008	0.54123	0.6737	0.999999	11689	1	-0.28008
POPDC2	5	0.031221	0.09306	0.928699	1772	3	-0.15211	0.26223	0.42815	0.999999	7410	1	-0.15211
CEP290	5	0.031239	0.093101	0.928699	1773	4	-0.22662	0.57856	0.68853	0.999999	11977	1	-0.22662
C1orf159	5	0.031241	0.093107	0.928699	1774	3	-0.20128	0.72215	0.75805	0.999999	13295	1	-0.20128
C11orf58	3	0.031268	0.078194	0.912821	1775	3	-0.29063	0.96873	0.96897	0.999999	17256	0	-0.29063
TACSTD2	5	0.0313	0.093257	0.929682	1776	3	-0.094583	0.77321	0.7899	0.999999	13893	1	-0.094583
LMAN1L	5	0.03133	0.093328	0.929754	1777	2	-0.054009	0.23113	0.40069	0.999999	6920	1	-0.054009
ADCY1	5	0.031344	0.093368	0.929754	1778	3	-0.10356	0.87485	0.87532	0.999999	15429	0	-0.10356
NFIL3	5	0.031363	0.09342	0.929754	1779	4	-0.13815	0.90592	0.9063	0.999999	16006	0	-0.13815
CCNA2	5	0.031385	0.093479	0.929832	1780	4	-0.45539	0.63444	0.71298	0.999999	12468	1	-0.45539
NUGGC	5	0.031421	0.093579	0.930221	1781	3	-0.22652	0.8815	0.88194	0.999999	15553	0	-0.22652
MARCH3	5	0.031455	0.093661	0.930221	1782	3	-0.1268	0.33849	0.49599	0.999999	8588	2	-0.1268
CD5	5	0.031493	0.093748	0.930298	1783	2	-0.1108	0.93092	0.93116	0.999999	16476	0	-0.1108
ARMCX4	5	0.031507	0.093784	0.930298	1784	4	-0.16604	0.70411	0.74798	0.999999	13096	1	-0.16604
ANKRD9	5	0.03153	0.093841	0.930352	1785	4	-0.14053	0.29523	0.45743	0.999999	7904	1	-0.14053
ZNF154	5	0.031547	0.093895	0.930369	1786	3	-0.21857	0.0084272	0.02996	0.788598	682	1	-0.21857
PEX7	5	0.031626	0.094103	0.930404	1787	3	-0.43006	0.88684	0.88735	0.999999	15656	0	-0.43006
TRIM41	5	0.031642	0.094148	0.930404	1788	4	-0.23576	0.55049	0.67734	0.999999	11749	1	-0.23576
UBE2U	5	0.031655	0.094181	0.930404	1789	4	-0.30355	0.93378	0.93399	0.999999	16530	0	-0.30355
RPRML	5	0.031687	0.09426	0.930404	1790	4	-0.16421	0.99668	0.99667	0.999999	17895	0	-0.16421
GTF3C5	5	0.031745	0.09441	0.930404	1791	4	-0.95889	0.79746	0.80705	0.999999	14214	1	-0.95889
ADH5	3	0.031752	0.079286	0.912821	1792	3	-0.7829	0.96825	0.96847	0.999999	17248	0	-0.7829
FRMD6	5	0.031759	0.094445	0.930404	1793	3	-0.15629	0.39737	0.54945	0.999999	9521	1	-0.15629
DNAH5	5	0.031765	0.094459	0.930404	1794	2	0.090915	0.80839	0.81537	0.999999	14343	1	0.090915
VMA21	5	0.031765	0.094459	0.930404	1795	2	-0.084229	0.31947	0.47888	0.999999	8283	2	-0.084229
MPV17L2	5	0.03178	0.094507	0.930404	1796	4	-0.17987	0.98981	0.9899	0.999999	17716	0	-0.17987
PRKAA1	5	0.031787	0.094535	0.930404	1797	3	-0.17906	0.86077	0.861	0.999999	15175	1	-0.17906
TFG	5	0.031799	0.094567	0.930404	1798	3	-0.17725	0.91944	0.91978	0.999999	16238	0	-0.17725
TMEM196	5	0.031819	0.094618	0.930404	1799	2	-0.13031	0.038958	0.11315	0.974666	2069	2	-0.13031
CTSC	8	0.03183	0.10836	0.93861	1800	3	-0.053359	0.47163	0.68539	0.999999	10698	3	-0.053359
TGFBRAP1	5	0.031836	0.094666	0.930404	1801	4	-0.35475	0.96	0.96017	0.999999	17085	0	-0.35475
C19orf26	5	0.031866	0.094761	0.930404	1802	4	-0.13645	0.99318	0.99322	0.999999	17803	0	-0.13645
PARP14	5	0.031874	0.094777	0.930404	1803	1	-0.12684	0.69515	0.74312	0.999999	13000	1	-0.12684
MAGEA12	3	0.031878	0.079559	0.912821	1804	2	-0.22692	0.9579	0.95816	0.999999	17032	0	-0.22692
PTGR1	5	0.031928	0.094914	0.930497	1805	2	0.024353	0.58828	0.69258	0.999999	12056	1	0.024353
MAPK4	5	0.031957	0.094985	0.930497	1806	4	-0.16068	0.1693	0.32825	0.999999	5692	1	-0.16068
BTNL8	9	0.031957	0.11746	0.95157	1807	5	-0.18679	0.92991	0.94475	0.999999	16448	1	-0.18679
LGALS13	5	0.031959	0.094993	0.930497	1808	3	-0.27901	0.99025	0.99032	0.999999	17725	0	-0.27901
KIAA1715	5	0.03197	0.09502	0.930497	1809	4	-0.22348	0.80123	0.80984	0.999999	14260	1	-0.22348
DEDD	5	0.031983	0.095052	0.930497	1810	1	0.049246	0.31173	0.47202	0.999999	8164	2	0.049246
XPO6	5	0.032035	0.095193	0.930497	1811	4	-0.21641	0.97621	0.9764	0.999999	17407	0	-0.21641
PHIP	5	0.032037	0.095196	0.930497	1812	3	-0.18141	0.52607	0.66798	0.999999	11564	1	-0.18141
RAB14	5	0.032039	0.0952	0.930497	1813	4	-0.4337	0.98786	0.98793	0.999999	17670	0	-0.4337
TBL1X	5	0.032087	0.095312	0.930759	1814	4	-0.19895	0.52052	0.66359	0.999999	11502	1	-0.19895
REN	5	0.032146	0.095461	0.930759	1815	2	-0.017762	0.78969	0.80141	0.999999	14099	1	-0.017762
ACO2	5	0.032222	0.095663	0.930759	1816	3	-1.2156	0.58558	0.69143	0.999999	12036	1	-1.2156
DTWD1	5	0.032254	0.095751	0.930759	1817	2	-0.36937	0.20913	0.3815	0.999999	6582	1	-0.36937
CCL15	5	0.032287	0.095837	0.930759	1818	4	-0.18906	0.53865	0.67275	0.999999	11665	1	-0.18906
AKAP3	5	0.0323	0.095877	0.930759	1819	3	-0.10633	0.67898	0.73462	0.999999	12843	1	-0.10633
CST9	5	0.032322	0.095923	0.930759	1820	4	-0.24474	0.80293	0.81109	0.999999	14281	1	-0.24474
KRTAP1-4	4	0.032322	0.082275	0.916013	1821	2	-0.10945	0.50614	0.59214	0.999999	11272	1	-0.10945
BANP	5	0.032325	0.095928	0.930759	1822	3	-0.32306	0.34552	0.5023	0.999999	8696	2	-0.32306
CIRBP	5	0.032356	0.096008	0.930759	1823	2	-0.059088	0.17503	0.33689	0.999999	5840	2	-0.059088
ZHX2	5	0.032379	0.096066	0.930759	1824	2	-0.03489	0.25435	0.42119	0.999999	7280	2	-0.03489
ZNF251	5	0.032379	0.096066	0.930759	1825	4	-0.18213	0.98771	0.98777	0.999999	17665	0	-0.18213
SMC2	5	0.03239	0.0961	0.930759	1826	3	-0.6173	0.91632	0.91661	0.999999	16184	0	-0.6173
CPA3	5	0.032418	0.09617	0.930759	1827	4	-0.21642	0.57906	0.68874	0.999999	11981	1	-0.21642
TOMM6	5	0.032472	0.096313	0.930759	1828	3	-0.18312	0.19094	0.36064	0.999999	6226	2	-0.18312
DNMBP	5	0.032484	0.096345	0.930759	1829	3	-0.24339	0.92459	0.92489	0.999999	16351	0	-0.24339
FAM217A	5	0.032502	0.0964	0.930759	1830	3	-0.184	0.24618	0.41405	0.999999	7156	2	-0.184
CMKLR1	4	0.032526	0.082691	0.916013	1831	3	-0.20288	0.86504	0.86515	0.999999	15256	0	-0.20288
ARHGAP11B	5	0.032526	0.096463	0.930759	1832	1	0.068292	0.034916	0.10275	0.972605	1890	1	0.068292
EMID1	5	0.032569	0.096594	0.930759	1833	2	-0.084384	0.32484	0.48369	0.999999	8371	2	-0.084384
SRGAP3	5	0.032581	0.096622	0.930759	1834	3	-0.12842	0.77557	0.79155	0.999999	13923	1	-0.12842
RABL3	5	0.032619	0.096724	0.931204	1835	3	-0.20982	0.69364	0.74228	0.999999	12983	1	-0.20982
UBR7	5	0.032635	0.096772	0.931204	1836	1	0.049619	0.91912	0.91946	0.999999	16232	0	0.049619
PCGF6	5	0.032689	0.096928	0.932043	1837	2	-0.059677	0.22203	0.3927	0.999999	6774	2	-0.059677
YRDC	5	0.032721	0.097014	0.932043	1838	4	-0.9245	0.95987	0.96003	0.999999	17084	0	-0.9245
POTEJ	4	0.032743	0.083162	0.916013	1839	1	0.064204	0.77943	0.77967	0.999999	13970	1	0.064204
RBMS3	5	0.032744	0.097072	0.9321	1840	3	-0.22679	0.53136	0.66997	0.999999	11607	1	-0.22679
FZD4	4	0.032777	0.083232	0.916013	1841	3	-0.23747	0.83427	0.83444	0.999999	14721	0	-0.23747
SEC14L1	5	0.032798	0.097225	0.932364	1842	4	-0.6168	0.88429	0.88474	0.999999	15609	0	-0.6168
SLC29A4	5	0.032828	0.097305	0.932364	1843	3	-0.19803	0.39662	0.54876	0.999999	9514	1	-0.19803
ATXN7L1	11	0.032837	0.12715	0.95658	1844	2	0.033989	0.24703	0.51434	0.999999	7167	3	0.033989
KLHL24	4	0.032874	0.083417	0.916013	1845	3	-0.21563	0.84812	0.84821	0.999999	14947	0	-0.21563
RAB2A	5	0.032933	0.097589	0.932364	1846	4	-0.33609	0.92736	0.92765	0.999999	16414	0	-0.33609
DCLK2	5	0.032941	0.097606	0.932364	1847	3	-0.29885	0.49916	0.64344	0.999999	11160	1	-0.29885
PIP	5	0.032961	0.097656	0.932364	1848	1	0.0081102	0.60916	0.70162	0.999999	12243	1	0.0081102
CXCL10	4	0.033005	0.083705	0.916124	1849	3	-0.57325	0.9872	0.98724	0.999999	17655	0	-0.57325
F8A3	5	0.033013	0.097799	0.932364	1850	4	-0.1478	0.98755	0.98762	0.999999	17661	0	-0.1478
VCPIP1	5	0.033015	0.097803	0.932364	1851	1	-0.030408	0.81357	0.8195	0.999999	14425	1	-0.030408
RPL31	2	0.033036	0.06017	0.902859	1852	2	-1.4616	0.96696	0.96712	0.999999	17224	0	-1.4616
RASSF8	5	0.033051	0.097889	0.932364	1853	3	-0.32654	0.91222	0.91257	0.999999	16109	0	-0.32654
MED1	5	0.033053	0.097896	0.932364	1854	4	-0.2309	0.32051	0.47978	0.999999	8301	1	-0.2309
MAS1	5	0.033093	0.098011	0.932364	1855	4	-0.13504	0.40922	0.5603	0.999999	9705	1	-0.13504
FXYD6	5	0.03311	0.09806	0.932364	1856	2	-0.063715	0.090424	0.20336	0.996505	3652	2	-0.063715
SPATA18	5	0.033124	0.098088	0.932364	1857	1	0.064856	0.1216	0.25376	0.999999	4446	2	0.064856
RICTOR	5	0.033137	0.098133	0.932364	1858	4	-0.30213	0.99394	0.99396	0.999999	17823	0	-0.30213
PTH2	5	0.033177	0.098233	0.932364	1859	4	-0.212	0.51219	0.65572	0.999999	11370	1	-0.212
FAM181B	5	0.033178	0.098234	0.932364	1860	1	0.014639	0.26026	0.4264	0.999999	7369	2	0.014639
BPIFA3	5	0.033186	0.098256	0.932364	1861	4	-0.13703	0.4962	0.64064	0.999999	11106	1	-0.13703
KIAA0020	5	0.0332	0.09829	0.932364	1862	3	-0.27482	0.37738	0.53116	0.999999	9223	1	-0.27482
SLC7A10	5	0.033224	0.098351	0.932364	1863	3	-0.19916	0.65227	0.72138	0.999999	12600	1	-0.19916
NARFL	3	0.03323	0.081989	0.916013	1864	1	0.48089	0.18898	0.296	0.999999	6185	2	0.48089
TMEM150B	5	0.033233	0.098378	0.932364	1865	2	-0.015515	0.73591	0.76612	0.999999	13424	1	-0.015515
MAD2L2	5	0.033262	0.098463	0.932364	1866	4	-0.47521	0.74634	0.77251	0.999999	13557	1	-0.47521
NKIRAS2	7	0.033277	0.11066	0.93865	1867	3	0.11035	0.068719	0.18826	0.98662	3003	4	0.11035
NOP58	5	0.033302	0.098559	0.932364	1868	4	-0.50653	0.99494	0.99497	0.999999	17848	0	-0.50653
CHMP3	6	0.033317	0.10091	0.933631	1869	3	-0.4642	0.67525	0.77683	0.999999	12802	1	-0.4642
HIST1H3H	5	0.033326	0.098624	0.932364	1870	3	-0.16305	0.22305	0.39357	0.999999	6788	1	-0.16305
NECAP1	5	0.033341	0.098653	0.932364	1871	2	-0.13573	0.64363	0.7173	0.999999	12521	1	-0.13573
TFCP2	5	0.033371	0.098732	0.932425	1872	2	0.13571	0.15463	0.30585	0.999999	5330	3	0.13571
GPR157	5	0.033382	0.098763	0.932425	1873	2	-0.098606	0.71494	0.75399	0.999999	13219	1	-0.098606
DNAJC14	5	0.033467	0.098994	0.933631	1874	4	-0.19397	0.98147	0.98163	0.999999	17512	0	-0.19397
OXCT1	5	0.03348	0.099023	0.933631	1875	4	-0.14666	0.16288	0.3185	0.999999	5527	1	-0.14666
SLURP1	5	0.033534	0.099161	0.933631	1876	4	-0.15122	0.93311	0.93333	0.999999	16513	0	-0.15122
TRMT61A	5	0.033598	0.099316	0.933631	1877	2	-0.062274	0.18653	0.35408	0.999999	6116	1	-0.062274
AHR	5	0.033613	0.099347	0.933631	1878	2	-0.023906	0.20095	0.37433	0.999999	6468	1	-0.023906
HLA-DOA	5	0.033624	0.099373	0.933631	1879	4	-0.13947	0.43471	0.58359	0.999999	10104	1	-0.13947
GRIK4	5	0.033667	0.099493	0.933631	1880	2	-0.093066	0.84034	0.84181	0.999999	14826	1	-0.093066
TMPRSS9	5	0.033669	0.099496	0.933631	1881	4	-0.17418	0.62955	0.71066	0.999999	12433	1	-0.17418
NR1I2	5	0.033682	0.099529	0.933631	1882	4	-0.25541	0.99667	0.99666	0.999999	17894	0	-0.25541
ZNF3	6	0.033708	0.10185	0.935074	1883	2	0.034472	0.47659	0.63618	0.999999	10788	2	0.034472
NOXRED1	5	0.033712	0.099596	0.933631	1884	3	-0.38664	0.54267	0.67423	0.999999	11700	1	-0.38664
C9orf40	5	0.033722	0.099609	0.933631	1885	2	-0.033162	0.50592	0.64987	0.999999	11268	2	-0.033162
LEP	5	0.033758	0.099706	0.933631	1886	2	-0.058547	0.19421	0.36546	0.999999	6311	2	-0.058547
VARS2	5	0.033763	0.099717	0.933631	1887	4	-0.94594	0.797	0.80671	0.999999	14207	1	-0.94594
RRAGA	5	0.033818	0.09986	0.933631	1888	3	-0.5926	0.27214	0.43691	0.999999	7574	2	-0.5926
CACNA1B	5	0.033895	0.10006	0.933631	1889	2	-0.026096	0.062015	0.15565	0.985649	2803	2	-0.026096
CCDC67	5	0.033918	0.10012	0.933631	1890	3	-0.34287	0.69707	0.74413	0.999999	13022	1	-0.34287
ARMCX6	5	0.03397	0.10026	0.933631	1891	4	-0.27632	0.8167	0.82203	0.999999	14467	1	-0.27632
LGALS12	5	0.033998	0.10033	0.933631	1892	4	-0.17453	0.75797	0.77982	0.999999	13699	1	-0.17453
RNF25	5	0.034007	0.10036	0.933631	1893	4	-0.28265	0.90328	0.90363	0.999999	15960	0	-0.28265
NTMT1	5	0.034021	0.1004	0.933631	1894	3	-0.19287	0.66878	0.72939	0.999999	12751	1	-0.19287
FAM101A	5	0.034052	0.10046	0.933631	1895	4	-0.23537	0.56588	0.68351	0.999999	11886	1	-0.23537
MUSK	5	0.034065	0.1005	0.933631	1896	4	-0.25506	0.7553	0.77812	0.999999	13667	1	-0.25506
PGR	7	0.034067	0.1129	0.943662	1897	5	-0.13747	0.55465	0.71466	0.999999	11785	2	-0.13747
PRKACG	5	0.034069	0.10051	0.933631	1898	3	-0.29777	0.96652	0.96673	0.999999	17216	0	-0.29777
LLGL2	5	0.034088	0.10056	0.933631	1899	4	-0.11657	0.60147	0.69833	0.999999	12170	1	-0.11657
C2orf62	5	0.034101	0.10059	0.933631	1900	2	-0.091136	0.96887	0.96905	0.999999	17261	0	-0.091136
EFCAB2	6	0.034113	0.10285	0.935074	1901	3	-0.32315	0.97864	0.97876	0.999999	17457	0	-0.32315
FIG4	5	0.034124	0.10063	0.933631	1902	2	-0.10743	0.83921	0.84081	0.999999	14810	1	-0.10743
REXO1	5	0.034145	0.10069	0.933631	1903	3	-0.24118	0.93113	0.93138	0.999999	16483	0	-0.24118
ZNF597	5	0.034164	0.10074	0.933631	1904	3	-0.34711	0.62148	0.70705	0.999999	12357	1	-0.34711
TM7SF3	5	0.034204	0.10086	0.933631	1905	2	0.28974	0.02134	0.066654	0.923208	1291	3	0.28974
STK38	5	0.03421	0.10088	0.933631	1906	1	-0.024402	0.19392	0.36502	0.999999	6298	2	-0.024402
ZNF589	5	0.03422	0.10091	0.933631	1907	4	-0.11661	0.7453	0.77185	0.999999	13544	1	-0.11661
ICAM2	5	0.034273	0.10105	0.934375	1908	2	-0.092353	0.12684	0.26216	0.999999	4599	1	-0.092353
NACA	9	0.034289	0.12467	0.95625	1909	5	-0.24127	0.36153	0.61024	0.999999	8973	3	-0.24127
IGDCC3	5	0.034291	0.1011	0.934375	1910	3	-0.21666	0.48762	0.63262	0.999999	10961	2	-0.21666
BLOC1S2	2	0.034338	0.062436	0.908927	1911	1	-0.24001	0.88269	0.88259	0.999999	15577	0	-0.24001
CASR	5	0.034373	0.10131	0.935074	1912	1	-0.043845	0.78382	0.79727	0.999999	14023	1	-0.043845
MYOM3	5	0.034427	0.10146	0.935074	1913	2	-0.010497	0.43608	0.58485	0.999999	10128	1	-0.010497
TMA16	4	0.034433	0.086724	0.921772	1914	3	-1.1024	0.98409	0.98418	0.999999	17576	0	-1.1024
WWC3	5	0.034434	0.10147	0.935074	1915	2	-0.032464	0.67245	0.73127	0.999999	12772	1	-0.032464
SNX31	4	0.034441	0.086737	0.921772	1916	1	0.0012004	0.80188	0.80192	0.999999	14266	0	0.0012004
STT3B	5	0.034482	0.1016	0.935074	1917	2	-0.069751	0.39273	0.54513	0.999999	9461	2	-0.069751
PCDHGC4	5	0.034491	0.10163	0.935074	1918	3	-0.21805	0.4952	0.63971	0.999999	11083	1	-0.21805
PALM2	5	0.034516	0.1017	0.935074	1919	4	-0.13823	0.99365	0.99368	0.999999	17815	0	-0.13823
SLC7A1	5	0.03453	0.10173	0.935074	1920	4	-0.41122	0.57056	0.68534	0.999999	11923	1	-0.41122
ARRB1	4	0.034534	0.086922	0.921772	1921	2	-0.11625	0.23736	0.36818	0.999999	7020	2	-0.11625
ADRB2	4	0.034588	0.087035	0.921772	1922	2	-0.14766	0.94642	0.94659	0.999999	16798	0	-0.14766
B3GALT1	5	0.03459	0.10188	0.935074	1923	2	0.020703	0.91297	0.91329	0.999999	16125	0	0.020703
TEAD3	5	0.034616	0.10196	0.935074	1924	4	-0.24873	0.97329	0.97341	0.999999	17361	0	-0.24873
SLC50A1	10	0.03467	0.12528	0.95625	1925	6	-0.12366	0.16591	0.39216	0.999999	5597	2	-0.12366
GRM4	5	0.034678	0.10211	0.935074	1926	3	-0.21269	0.97763	0.97781	0.999999	17433	0	-0.21269
IRX2	5	0.034699	0.10215	0.935074	1927	2	0.080634	0.29946	0.46119	0.999999	7968	2	0.080634
VRK2	5	0.034699	0.10215	0.935074	1928	4	-0.18051	0.23361	0.40292	0.999999	6958	1	-0.18051
KIF13B	5	0.034708	0.10217	0.935074	1929	4	-0.13171	0.94723	0.94741	0.999999	16817	0	-0.13171
MBTPS1	5	0.034722	0.1022	0.935074	1930	4	-0.2515	0.88734	0.88783	0.999999	15663	0	-0.2515
SET	2	0.034733	0.063109	0.908927	1931	2	-0.44607	0.96527	0.96541	0.999999	17186	0	-0.44607
LIMS2	6	0.034749	0.10442	0.935074	1932	1	0.11267	0.21216	0.39333	0.999999	6629	3	0.11267
GOLGA4	5	0.034753	0.10227	0.935074	1933	2	0.11921	0.19111	0.36088	0.999999	6229	3	0.11921
ISY1-RAB43	1	0.034755	0.034661	0.860899	1934	1	-0.64092	0.96524	0.96555	0.999999	17185	0	-0.64092
KDR	5	0.034786	0.10236	0.935074	1935	4	-0.19182	0.74329	0.77057	0.999999	13520	1	-0.19182
GDF7	5	0.034791	0.10237	0.935074	1936	2	-0.0083705	0.14649	0.29309	0.999999	5101	1	-0.0083705
DCAF10	5	0.034837	0.1025	0.935074	1937	2	-0.16187	0.75175	0.77586	0.999999	13625	1	-0.16187
CNTN1	5	0.03485	0.10254	0.935074	1938	3	-0.20036	0.71586	0.7545	0.999999	13227	1	-0.20036
CHIC2	5	0.034851	0.10254	0.935074	1939	4	-0.25749	0.98644	0.98655	0.999999	17635	0	-0.25749
SLC52A3	5	0.034861	0.10256	0.935074	1940	3	-0.157	0.76285	0.783	0.999999	13759	1	-0.157
LIPE	5	0.034906	0.10268	0.935074	1941	3	-0.14933	0.9881	0.98815	0.999999	17674	0	-0.14933
TLR8	5	0.034916	0.1027	0.935074	1942	1	-0.13875	0.6862	0.73841	0.999999	12907	1	-0.13875
FGF8	5	0.034953	0.10279	0.935074	1943	2	0.053863	0.12343	0.25661	0.999999	4499	2	0.053863
GOLGB1	5	0.034965	0.10283	0.935074	1944	3	-0.18114	0.84284	0.84408	0.999999	14857	1	-0.18114
ZCCHC2	5	0.03497	0.10283	0.935074	1945	1	0.17216	0.020003	0.062993	0.915965	1230	3	0.17216
AKR1C1	4	0.034998	0.087878	0.924161	1946	2	-0.14311	0.6011	0.64557	0.999999	12166	1	-0.14311
PCDH8	5	0.035058	0.10305	0.935074	1947	4	-0.25556	0.98247	0.98257	0.999999	17536	0	-0.25556
PITX1	5	0.035106	0.10319	0.935074	1948	3	-0.18026	0.17931	0.3432	0.999999	5931	1	-0.18026
XKR7	5	0.035123	0.10324	0.935074	1949	4	-0.16674	0.66421	0.72715	0.999999	12704	1	-0.16674
ABCA12	5	0.035133	0.10326	0.935074	1950	3	-0.15356	0.86366	0.86391	0.999999	15231	0	-0.15356
PLD3	5	0.035185	0.1034	0.935074	1951	3	-0.25799	0.63673	0.71407	0.999999	12484	1	-0.25799
TAL2	5	0.035187	0.1034	0.935074	1952	1	0.020803	0.39476	0.54701	0.999999	9490	2	0.020803
ARHGAP24	5	0.03519	0.10341	0.935074	1953	3	-0.25984	0.60509	0.69987	0.999999	12197	1	-0.25984
MOB3C	5	0.035196	0.10344	0.935074	1954	3	-0.1886	0.93665	0.93689	0.999999	16598	0	-0.1886
NOC3L	5	0.035208	0.10347	0.935074	1955	2	-0.26876	0.56825	0.68445	0.999999	11905	1	-0.26876
GADD45B	5	0.035248	0.10357	0.935074	1956	4	-0.15321	0.74811	0.77362	0.999999	13581	1	-0.15321
CTSB	5	0.035295	0.10369	0.935074	1957	1	0.024314	0.33702	0.49467	0.999999	8566	2	0.024314
SLC2A10	5	0.035312	0.10374	0.935074	1958	3	-0.10033	0.45516	0.60251	0.999999	10429	1	-0.10033
LZTR1	5	0.035349	0.10383	0.935074	1959	2	-0.02737	0.059313	0.151	0.985649	2725	2	-0.02737
ACSL4	5	0.035351	0.10384	0.935074	1960	3	-0.28516	0.43686	0.58555	0.999999	10142	2	-0.28516
RPAP1	5	0.035364	0.10386	0.935074	1961	4	-0.944	0.34502	0.50186	0.999999	8689	1	-0.944
CLPS	5	0.035429	0.10404	0.935074	1962	2	-0.051271	0.9183	0.9186	0.999999	16219	0	-0.051271
NEFH	5	0.035435	0.10406	0.935074	1963	3	-0.18021	0.32431	0.48321	0.999999	8363	1	-0.18021
ADIPOR1	5	0.035458	0.10411	0.935074	1964	2	-0.056796	0.22396	0.3944	0.999999	6800	2	-0.056796
HHIPL2	5	0.035471	0.10415	0.935074	1965	4	-0.093147	0.91956	0.9199	0.999999	16240	0	-0.093147
CTRB2	5	0.035512	0.10425	0.935074	1966	2	-0.051868	0.75109	0.77546	0.999999	13614	1	-0.051868
CXorf57	5	0.035566	0.10439	0.935074	1967	2	0.10824	0.65499	0.72268	0.999999	12625	1	0.10824
NRBP1	5	0.035578	0.10442	0.935074	1968	4	-0.6207	0.88392	0.88438	0.999999	15604	0	-0.6207
CDH5	5	0.035583	0.10443	0.935074	1969	3	-0.29815	0.92586	0.92614	0.999999	16382	0	-0.29815
SGTA	5	0.035639	0.10458	0.935074	1970	4	-0.13814	0.9525	0.95268	0.999999	16914	0	-0.13814
ZNF622	5	0.035676	0.10467	0.935074	1971	4	-0.15855	0.87985	0.88029	0.999999	15526	0	-0.15855
C10orf88	5	0.035693	0.10472	0.935074	1972	3	-0.30148	0.79932	0.80843	0.999999	14238	1	-0.30148
MOGS	5	0.0357	0.10474	0.935074	1973	4	-0.24053	0.67073	0.73038	0.999999	12762	1	-0.24053
UQCRC2	5	0.035706	0.10475	0.935074	1974	3	-0.64313	0.695	0.74304	0.999999	12998	1	-0.64313
CWF19L2	5	0.035709	0.10476	0.935074	1975	2	0.0011234	0.87864	0.8791	0.999999	15508	0	0.0011234
PSPH	5	0.035729	0.10481	0.935106	1976	3	-0.19538	0.043887	0.12401	0.974666	2259	1	-0.19538
SPOPL	5	0.035784	0.10495	0.935553	1977	3	-0.29234	0.97852	0.97867	0.999999	17453	0	-0.29234
NOL6	5	0.035837	0.1051	0.935837	1978	2	-0.39735	0.72295	0.75852	0.999999	13305	1	-0.39735
RPS6	2	0.035851	0.065074	0.910028	1979	2	-2.4732	0.92149	0.92139	0.999999	16287	0	-2.4732
MICAL1	5	0.035861	0.10516	0.935874	1980	3	-0.215	0.87415	0.87461	0.999999	15418	0	-0.215
SRP9	3	0.035945	0.085918	0.921772	1981	1	1.9597	0.0097633	0.026208	0.768496	741	2	1.9597
TIMM8A	5	0.035946	0.10537	0.936627	1982	2	0.063497	0.70921	0.75077	0.999999	13153	1	0.063497
TIE1	5	0.035972	0.10545	0.936627	1983	4	-0.12101	0.91663	0.91693	0.999999	16190	0	-0.12101
MACROD1	5	0.03599	0.1055	0.936627	1984	4	-0.1304	0.67552	0.73285	0.999999	12809	1	-0.1304
PPM1J	5	0.036009	0.10555	0.936627	1985	4	-0.12212	0.99511	0.99512	0.999999	17851	0	-0.12212
PRCD	2	0.036048	0.065421	0.910539	1986	1	-0.065946	0.47914	0.48163	0.999999	10821	1	-0.065946
TOP2B	5	0.036054	0.10568	0.936627	1987	3	-0.17493	0.50881	0.65256	0.999999	11314	1	-0.17493
SHCBP1L	5	0.036077	0.10574	0.936627	1988	3	-0.15843	0.42165	0.57156	0.999999	9896	2	-0.15843
CLDN8	5	0.036107	0.10581	0.936627	1989	2	-0.011556	0.36552	0.52031	0.999999	9033	1	-0.011556
ZMAT2	5	0.036108	0.10582	0.936627	1990	3	-0.42469	0.92731	0.92759	0.999999	16413	0	-0.42469
CCT2	5	0.03611	0.10582	0.936627	1991	3	-0.26514	0.38881	0.54148	0.999999	9395	2	-0.26514
BTN3A1	7	0.036114	0.11872	0.951699	1992	3	-0.072783	0.93341	0.93352	0.999999	16524	1	-0.072783
ARR3	5	0.036127	0.10587	0.936627	1993	4	-0.12002	0.99598	0.99598	0.999999	17874	0	-0.12002
SCRT1	5	0.036163	0.10596	0.936627	1994	3	-0.1159	0.27393	0.43857	0.999999	7596	2	-0.1159
GCM1	5	0.03617	0.10598	0.936627	1995	4	-0.1866	0.82368	0.82755	0.999999	14566	1	-0.1866
CADPS2	5	0.036189	0.10602	0.936627	1996	2	0.016035	0.18566	0.35274	0.999999	6099	2	0.016035
C1orf194	5	0.036217	0.1061	0.93663	1997	2	0.036132	0.23393	0.40319	0.999999	6962	1	0.036132
ERCC1	5	0.036253	0.10619	0.93663	1998	3	-0.59199	0.9531	0.95328	0.999999	16928	0	-0.59199
MED14	5	0.036271	0.10623	0.93663	1999	2	-0.11778	0.94739	0.94757	0.999999	16822	0	-0.11778
[truncated: 16,005 more rows]
