# Supplementary material for: PRIMPOL ensures robust handoff between on-the-fly and post-replicative DNA lesion bypass
Source: Nucleic Acids Res. 2023 Nov 16;52(1):243–58. doi: 10.1093/nar/gkad1054 (PMC10783524; doi:10.1093/nar/gkad1054)
Supplement: gkad1054_Supplemental_Files [file gkad1054_supplemental_files.zip › Mellor_et_al Table S8_cddp_treated_summary.txt]

id	num	neg|score	neg|p-value	neg|fdr	neg|rank	neg|goodsgrna	neg|lfc	pos|score	pos|p-value	pos|fdr	pos|rank	pos|goodsgrna	pos|lfc
CDKN1A	5	4.3327e-10	2.7495e-07	0.00099	1	5	-0.76954	0.99998	0.99998	1.0	18000	0	-0.76954
CDK2	5	1.0999e-09	2.7495e-07	0.00099	2	5	-1.3683	1.0	1.0	1.0	18005	0	-1.3683
TP53	5	1.7847e-09	2.7495e-07	0.00099	3	5	-0.50666	0.99772	0.9977	1.0	17906	0	-0.50666
CCDC6	5	1.1222e-07	2.7495e-07	0.00099	4	4	-0.35479	0.99617	0.99616	1.0	17859	0	-0.35479
XPO7	5	1.2527e-07	2.7495e-07	0.00099	5	5	-0.64076	0.99793	0.99792	1.0	17917	0	-0.64076
KEAP1	5	1.3708e-07	8.2485e-07	0.002122	6	5	-0.75783	0.99984	0.99985	1.0	17987	0	-0.75783
TLE3	5	2.0688e-07	8.2485e-07	0.002122	7	5	-0.49813	0.99997	0.99997	1.0	17997	0	-0.49813
MNX1	6	2.5784e-07	1.9247e-06	0.004332	8	6	-0.47734	0.99991	0.99991	1.0	17992	0	-0.47734
RBCK1	5	7.2972e-07	2.4746e-06	0.00495	9	4	-0.79457	0.89752	0.89792	1.0	15801	0	-0.79457
SLC30A1	5	1.0641e-06	4.1243e-06	0.007426	10	5	-0.44769	1.0	1.0	1.0	18004	0	-0.44769
FBXW7	11	6.5117e-06	5.5815e-05	0.062809	11	10	-0.36854	0.76928	0.89371	1.0	13732	1	-0.36854
AP2A1	5	8.5062e-06	3.8768e-05	0.062294	12	5	-0.51039	0.99999	0.99999	1.0	18003	0	-0.51039
AP2B1	5	9.1937e-06	4.1518e-05	0.062294	13	5	-0.43624	0.99999	0.99999	1.0	18002	0	-0.43624
DET1	5	1.0514e-05	4.8116e-05	0.062809	14	4	-0.74703	0.99176	0.99183	1.0	17743	0	-0.74703
GPX4	5	1.1047e-05	4.9216e-05	0.062809	15	5	-1.234	0.99996	0.99997	1.0	17995	0	-1.234
UBE2A	5	1.2473e-05	5.2516e-05	0.062809	16	5	-0.58663	0.99989	0.99989	1.0	17989	0	-0.58663
ZFX	7	1.2895e-05	7.8361e-05	0.070014	17	6	-0.50635	0.99915	0.99916	1.0	17954	0	-0.50635
RBM15	5	1.5493e-05	6.5163e-05	0.067932	18	5	-0.39101	0.99998	0.99998	1.0	18001	0	-0.39101
CCDC22	5	1.6064e-05	6.7913e-05	0.067932	19	4	-0.5441	0.74544	0.76734	1.0	13428	1	-0.5441
LINS	5	1.6929e-05	7.4512e-05	0.070014	20	4	-0.58213	0.96835	0.96855	1.0	17235	0	-0.58213
RAD17	4	2.2496e-05	8.166e-05	0.070014	21	4	-2.3614	0.99998	0.99998	1.0	17999	0	-2.3614
SMARCD1	5	2.7887e-05	0.0001295	0.105986	22	5	-0.82749	0.99997	0.99997	1.0	17998	0	-0.82749
RBM5	5	3.1159e-05	0.0001482	0.116014	23	5	-0.40603	0.99997	0.99997	1.0	17996	0	-0.40603
DENND1A	5	4.1052e-05	0.00020099	0.147563	24	4	-0.94412	0.724	0.75385	1.0	13161	1	-0.94412
PRG2	5	4.4472e-05	0.00021254	0.147563	25	2	-0.098582	0.61751	0.69718	1.0	12140	1	-0.098582
PGP	5	4.452e-05	0.00021309	0.147563	26	5	-0.30385	0.99983	0.99984	1.0	17986	0	-0.30385
GAPVD1	5	5.2272e-05	0.00024608	0.160361	27	5	-0.64468	0.99995	0.99995	1.0	17994	0	-0.64468
OTUD5	5	5.3179e-05	0.00024938	0.160361	28	5	-0.59377	0.99995	0.99995	1.0	17993	0	-0.59377
CDK8	5	6.4606e-05	0.0002964	0.184022	29	4	-0.85801	0.98456	0.98468	1.0	17588	0	-0.85801
COMMD3	5	7.4133e-05	0.00033791	0.202805	30	5	-0.56146	0.99891	0.99891	1.0	17942	0	-0.56146
AMBRA1	5	8.2627e-05	0.00037861	0.214182	31	5	-0.30121	0.99969	0.99969	1.0	17978	0	-0.30121
NOM1	5	8.3637e-05	0.00038521	0.214182	32	2	0.017252	0.29869	0.45534	1.0	7789	1	0.017252
TBCK	5	8.8097e-05	0.0004039	0.214182	33	5	-0.55188	0.99968	0.99968	1.0	17977	0	-0.55188
LRP2	5	8.8463e-05	0.00040445	0.214182	34	3	-0.32678	0.47585	0.62064	1.0	10640	2	-0.32678
NFKB2	5	9.5703e-05	0.0004424	0.227351	35	5	-0.56252	0.99809	0.99808	1.0	17921	0	-0.56252
METTL24	5	9.9334e-05	0.00045889	0.227351	36	4	-0.32464	0.95387	0.95407	1.0	16949	0	-0.32464
TCEB2	5	0.00010323	0.00047649	0.227351	37	5	-1.167	0.9999	0.99991	1.0	17991	0	-1.167
CEP120	5	0.00010992	0.00050124	0.227351	38	4	-0.46851	0.92703	0.9273	1.0	16388	0	-0.46851
DLEU7	5	0.00011008	0.00050179	0.227351	39	3	-0.24257	0.88498	0.88543	1.0	15572	0	-0.24257
XPO4	5	0.00011138	0.00050509	0.227351	40	5	-0.52887	0.99989	0.9999	1.0	17990	0	-0.52887
LIN54	5	0.0001242	0.00055815	0.24511	41	4	-0.73522	0.94234	0.94252	1.0	16716	0	-0.73522
ZFHX4	5	0.00013855	0.00063211	0.270981	42	5	-0.30502	0.99986	0.99987	1.0	17988	0	-0.30502
GXYLT1	5	0.0001431	0.00065246	0.273198	43	3	-0.33488	0.95367	0.95388	1.0	16945	0	-0.33488
TCEB3	5	0.00014934	0.00068435	0.280041	44	4	-0.47844	0.99194	0.992	1.0	17752	0	-0.47844
PPM1B	9	0.00015917	0.0010759	0.345916	45	8	-0.29994	0.98807	0.98823	1.0	17665	0	-0.29994
POLH	5	0.00017297	0.00080258	0.320383	46	4	-0.75105	0.91301	0.91334	1.0	16097	0	-0.75105
CREB1	5	0.00017571	0.00081853	0.320383	47	5	-0.38466	0.99977	0.99977	1.0	17981	0	-0.38466
CCNL2	5	0.0001941	0.00089442	0.332087	48	5	-0.33386	0.99981	0.99981	1.0	17985	0	-0.33386
BPIFB4	5	0.00019511	0.00089662	0.332087	49	4	-0.52429	0.96085	0.961	1.0	17077	0	-0.52429
HABP2	5	0.00019687	0.00090376	0.332087	50	5	-0.27715	0.9998	0.99981	1.0	17984	0	-0.27715
CA6	5	0.00020713	0.00094886	0.333492	51	3	-0.36667	0.36353	0.5149	1.0	8816	1	-0.36667
H1FOO	5	0.00020867	0.00095655	0.333492	52	2	0.017498	0.41948	0.5673	1.0	9686	1	0.017498
FZD6	5	0.00021069	0.00096315	0.333492	53	2	0.058821	0.65672	0.71629	1.0	12479	1	0.058821
GLB1	5	0.00022075	0.0010099	0.336725	54	5	-0.26861	0.99978	0.99979	1.0	17982	0	-0.26861
ALDH4A1	5	0.00023359	0.0010643	0.345916	55	2	-0.12821	0.24534	0.40676	1.0	6987	2	-0.12821
TADA2B	5	0.00024887	0.0011342	0.352083	56	5	-1.0679	0.99905	0.99906	1.0	17949	0	-1.0679
RAD18	5	0.00025283	0.0011551	0.352492	57	5	-0.64492	0.99975	0.99975	1.0	17980	0	-0.64492
PCDHGB7	5	0.00026757	0.0012299	0.364308	58	5	-0.27974	0.99973	0.99973	1.0	17979	0	-0.27974
DNAJC25	5	0.00027358	0.0012552	0.3645	59	4	-0.30297	0.97586	0.97605	1.0	17416	0	-0.30297
STRAP	5	0.00030664	0.0014157	0.404605	60	2	-0.20445	0.42795	0.57529	1.0	9821	1	-0.20445
RING1	5	0.00032387	0.0014831	0.408266	61	4	-0.46723	0.98633	0.98643	1.0	17627	0	-0.46723
GABRP	5	0.00032516	0.0014894	0.408266	62	5	-0.30272	0.99967	0.99968	1.0	17976	0	-0.30272
PREP	5	0.00032726	0.0014966	0.408266	63	5	-0.41012	0.99905	0.99905	1.0	17948	0	-0.41012
GGNBP2	5	0.00033625	0.00154	0.412613	64	5	-0.59611	0.99966	0.99967	1.0	17975	0	-0.59611
E2F1	5	0.00033944	0.0015598	0.412613	65	5	-0.59406	0.99963	0.99963	1.0	17973	0	-0.59406
DCHS1	5	0.00034623	0.0015812	0.412613	66	4	-0.31308	0.92367	0.92398	1.0	16321	0	-0.31308
DCXR	5	0.00036346	0.0016511	0.417285	67	5	-0.26557	0.99803	0.99802	1.0	17919	0	-0.26557
MAGEC3	5	0.00036532	0.0016615	0.417285	68	4	-0.37469	0.88681	0.88731	1.0	15605	0	-0.37469
HNRNPA1L2	3	0.00036606	0.0011017	0.348011	69	3	-0.87827	0.99963	0.99962	1.0	17974	0	-0.87827
CCDC71L	5	0.00036693	0.0016687	0.417285	70	4	-0.40027	0.93081	0.93106	1.0	16464	0	-0.40027
EGFL6	5	0.00038483	0.0017495	0.431507	71	3	-0.30526	0.57776	0.67906	1.0	11754	1	-0.30526
MAPK15	5	0.00039133	0.0017754	0.431964	72	5	-0.33537	0.99961	0.99961	1.0	17972	0	-0.33537
KPNA4	5	0.00040201	0.0018254	0.434808	73	4	-1.0342	0.98085	0.98102	1.0	17508	0	-1.0342
LDHD	5	0.00040692	0.0018512	0.434808	74	4	-0.326	0.92925	0.9295	1.0	16435	0	-0.326
BCAR1	5	0.00040887	0.0018595	0.434808	75	3	-0.35688	0.99533	0.99535	1.0	17834	0	-0.35688
IRF2BP1	5	0.00043512	0.0019843	0.458048	76	4	-0.33516	0.68636	0.73208	1.0	12765	1	-0.33516
OSBPL8	5	0.00044877	0.002052	0.462352	77	3	-0.67606	0.96419	0.96437	1.0	17143	0	-0.67606
CCND1	5	0.00045371	0.0020745	0.462352	78	4	-0.38788	0.20129	0.36704	1.0	6311	1	-0.38788
RBM33	5	0.0004549	0.00208	0.462352	79	4	-0.34035	0.64667	0.71127	1.0	12390	1	-0.34035
KLHL9	5	0.00047596	0.0021768	0.469549	80	4	-0.40003	0.98388	0.984	1.0	17568	0	-0.40003
AP1B1	5	0.00047785	0.0021861	0.469549	81	5	-0.57554	0.99952	0.99951	1.0	17970	0	-0.57554
DNM1	5	0.00048032	0.0021938	0.469549	82	5	-0.20623	0.99952	0.99951	1.0	17969	0	-0.20623
KLF2	5	0.00048885	0.0022318	0.469549	83	4	-0.34693	0.40107	0.5501	1.0	9406	1	-0.34693
CMTM6	5	0.00049156	0.0022428	0.469549	84	4	-0.92236	0.98329	0.9834	1.0	17558	0	-0.92236
FAM122A	5	0.00052897	0.0024066	0.494206	85	5	-0.52043	0.99947	0.99946	1.0	17968	0	-0.52043
IL19	5	0.00053057	0.0024154	0.494206	86	5	-0.43088	0.99947	0.99945	1.0	17967	0	-0.43088
RASAL1	5	0.00055125	0.0024999	0.495749	87	3	-0.56442	0.33377	0.48744	1.0	8349	2	-0.56442
EMC2	5	0.00055245	0.0025034	0.495749	88	5	-0.52953	0.99945	0.99943	1.0	17966	0	-0.52953
CARM1	5	0.00055686	0.0025227	0.495749	89	5	-0.76836	0.99825	0.99824	1.0	17927	0	-0.76836
FAM53B	5	0.00055939	0.0025331	0.495749	90	5	-0.25977	0.99944	0.99943	1.0	17965	0	-0.25977
DAPK2	5	0.00057104	0.0025826	0.5	91	3	-0.41344	0.2367	0.39895	1.0	6858	1	-0.41344
TPST2	5	0.0005769	0.0026134	0.500579	92	5	-0.286	0.99942	0.99941	1.0	17964	0	-0.286
SFRP5	5	0.00060088	0.0027201	0.513047	93	5	-0.35775	0.9994	0.99938	1.0	17963	0	-0.35775
RAB35	5	0.00060439	0.0027355	0.513047	94	5	-0.60865	0.99855	0.99855	1.0	17934	0	-0.60865
KRT7	5	0.00062641	0.0028306	0.520292	95	5	-0.27651	0.99937	0.99936	1.0	17962	0	-0.27651
METTL23	8	0.00062697	0.0036934	0.582297	96	7	-0.54726	0.9998	0.99979	1.0	17983	0	-0.54726
TNN	5	0.0006353	0.0028735	0.520292	97	4	-0.31374	0.78655	0.79607	1.0	13970	1	-0.31374
VSTM1	5	0.00064108	0.0028988	0.520292	98	3	-0.20523	0.56292	0.6728	1.0	11627	1	-0.20523
BZRAP1	5	0.00064238	0.0029071	0.520292	99	3	-0.33317	0.54125	0.66375	1.0	11426	1	-0.33317
DLX3	5	0.00064488	0.0029186	0.520292	100	4	-0.33224	0.93487	0.9351	1.0	16553	0	-0.33224
PLGLB1	2	0.00065786	0.0012343	0.364308	101	1	-0.52292	0.23687	0.27331	1.0	6860	1	-0.52292
PUSL1	5	0.00066264	0.0029956	0.528781	102	5	-0.20263	0.99934	0.99933	1.0	17960	0	-0.20263
TRIM52	5	0.00068066	0.0030726	0.52924	103	3	-0.52381	0.10902	0.23227	1.0	4063	2	-0.52381
CCNE2	5	0.00068285	0.003083	0.52924	104	5	-0.53021	0.99932	0.99931	1.0	17959	0	-0.53021
ZNF384	5	0.00069681	0.0031358	0.52924	105	4	-0.3431	0.4669	0.6121	1.0	10487	1	-0.3431
TTC39B	5	0.00069798	0.0031402	0.52924	106	2	-0.033292	0.11566	0.24307	1.0	4250	2	-0.033292
RPS27L	5	0.00069929	0.0031452	0.52924	107	4	-0.53577	0.10856	0.23151	1.0	4054	1	-0.53577
GJA8	5	0.00071086	0.0031919	0.532132	108	3	-0.25905	0.99525	0.99526	1.0	17830	0	-0.25905
PNMA3	5	0.00078425	0.0035295	0.582297	109	3	-0.28418	0.13807	0.27899	1.0	4859	1	-0.28418
UBE2Q2	5	0.00080159	0.0036016	0.582297	110	5	-0.79249	0.9992	0.99921	1.0	17958	0	-0.79249
RASL10A	5	0.00082758	0.0037094	0.582297	111	5	-0.27052	0.99917	0.99918	1.0	17957	0	-0.27052
KREMEN2	5	0.00082873	0.0037149	0.582297	112	5	-0.23216	0.99917	0.99918	1.0	17956	0	-0.23216
TIGD5	5	0.00084451	0.0037798	0.582297	113	5	-0.16605	0.99916	0.99916	1.0	17955	0	-0.16605
ERMP1	5	0.00086161	0.0038457	0.582297	114	3	-0.32925	0.97994	0.98011	1.0	17493	0	-0.32925
ADPRH	5	0.00086191	0.0038479	0.582297	115	5	-0.21726	0.99914	0.99915	1.0	17953	0	-0.21726
MAD2L2	5	0.00086398	0.003854	0.582297	116	3	-1.2468	0.7151	0.74856	1.0	13052	1	-1.2468
SMCHD1	5	0.00088061	0.00392	0.582297	117	4	-0.44713	0.97012	0.97027	1.0	17283	0	-0.44713
GPR137C	5	0.00088353	0.003937	0.582297	118	4	-0.37736	0.96367	0.96387	1.0	17131	0	-0.37736
C1orf64	5	0.00088884	0.0039563	0.582297	119	3	-0.21842	0.70582	0.7431	1.0	12962	1	-0.21842
EPT1	5	0.00090492	0.0040256	0.582297	120	5	-0.41233	0.9991	0.9991	1.0	17952	0	-0.41233
INTU	5	0.00090723	0.0040316	0.582297	121	5	-0.39636	0.99899	0.999	1.0	17945	0	-0.39636
GFRA2	5	0.0009197	0.0040866	0.58256	122	3	-0.16045	0.98434	0.98445	1.0	17581	0	-0.16045
TOPBP1	5	0.00092331	0.0041091	0.58256	123	5	-1.0824	0.99908	0.99908	1.0	17951	0	-1.0824
C2orf88	5	0.00093672	0.0041674	0.586208	124	5	-0.4286	0.99906	0.99907	1.0	17950	0	-0.4286
ERMARD	5	0.00097265	0.0043363	0.595222	125	5	-0.25129	0.99903	0.99903	1.0	17947	0	-0.25129
CCNT1	5	0.00097542	0.0043489	0.595222	126	4	-0.51899	0.82618	0.82819	1.0	14524	1	-0.51899
COL5A1	5	0.00097809	0.0043637	0.595222	127	5	-0.35471	0.99902	0.99903	1.0	17946	0	-0.35471
EGR2	5	0.0010037	0.0044754	0.605859	128	3	-0.37569	0.89369	0.89412	1.0	15730	0	-0.37569
GPATCH8	5	0.001016	0.0045276	0.608357	129	5	-0.3957	0.99898	0.99899	1.0	17944	0	-0.3957
GSTA1	1	0.0010204	0.00099615	0.336725	130	1	-0.81015	0.99898	0.99901	1.0	17943	0	-0.81015
SLC12A5	5	0.0010311	0.004598	0.613238	131	2	0.044991	0.86848	0.8688	1.0	15261	0	0.044991
PLEKHN1	5	0.0010485	0.0046898	0.620887	132	3	-0.47931	0.55554	0.6697	1.0	11553	1	-0.47931
OLFML3	5	0.0010908	0.004884	0.636059	133	2	-0.12841	0.96519	0.9654	1.0	17163	0	-0.12841
ZYG11A	5	0.0011135	0.0049862	0.636059	134	4	-0.34827	0.49362	0.63768	1.0	10956	1	-0.34827
SUZ12	5	0.001121	0.0050181	0.636059	135	5	-0.714	0.99888	0.99888	1.0	17941	0	-0.714
HKR1	4	0.0011218	0.0040426	0.582297	136	3	-0.5886	0.96865	0.96853	1.0	17242	0	-0.5886
CCDC153	5	0.0011364	0.0050819	0.636059	137	4	-0.38773	0.97354	0.97367	1.0	17358	0	-0.38773
PSMB9	5	0.0011366	0.0050825	0.636059	138	5	-0.19214	0.99886	0.99887	1.0	17940	0	-0.19214
CDKL1	5	0.0011426	0.0051094	0.636059	139	2	-0.05837	0.8983	0.8987	1.0	15818	0	-0.05837
BRPF1	5	0.0011466	0.0051298	0.636059	140	4	-0.53425	0.96129	0.96146	1.0	17084	0	-0.53425
CDK18	5	0.0011517	0.0051463	0.636059	141	5	-0.19661	0.99885	0.99886	1.0	17939	0	-0.19661
FAM162B	5	0.0011596	0.005176	0.636059	142	4	-0.2437	0.059664	0.14909	0.982899	2710	1	-0.2437
DLX4	6	0.0011845	0.0057929	0.648105	143	5	-0.23818	0.99638	0.99634	1.0	17865	0	-0.23818
CCDC144NL	4	0.0011895	0.0042868	0.595222	144	4	-0.49977	0.99408	0.9942	1.0	17811	0	-0.49977
TASP1	5	0.001191	0.0053041	0.636059	145	3	-0.24648	0.43441	0.58142	1.0	9943	1	-0.24648
GINS2	5	0.0011958	0.0053327	0.636059	146	4	-1.852	0.98996	0.99004	1.0	17710	0	-1.852
NFX1	5	0.0011983	0.0053448	0.636059	147	1	0.25634	0.34974	0.50211	1.0	8590	2	0.25634
NAT16	5	0.0012102	0.005397	0.636059	148	3	-0.2183	0.46267	0.60812	1.0	10407	1	-0.2183
PREX1	5	0.0012117	0.0054031	0.636059	149	3	-0.36195	0.025251	0.077002	0.883071	1544	2	-0.36195
HNRNPA0	5	0.0012272	0.0054636	0.636059	150	5	-0.31081	0.99877	0.99878	1.0	17938	0	-0.31081
CLDN19	5	0.0012293	0.0054724	0.636059	151	5	-0.25319	0.99877	0.99878	1.0	17937	0	-0.25319
SRM	5	0.0012301	0.0054757	0.636059	152	5	-0.48667	0.99877	0.99877	1.0	17936	0	-0.48667
ERVFRD-1	5	0.001254	0.0055873	0.644865	153	2	-0.19853	0.25419	0.41473	1.0	7122	2	-0.19853
DEFB121	3	0.0012541	0.0035999	0.582297	154	3	-0.63387	0.99256	0.99266	1.0	17763	0	-0.63387
RERG	5	0.0012746	0.0056681	0.648105	155	4	-0.41787	0.94267	0.94285	1.0	16724	0	-0.41787
C12orf79	8	0.0012929	0.0072815	0.708831	156	4	-0.14474	0.93413	0.93676	1.0	16532	1	-0.14474
ZBTB4	5	0.0012956	0.0057567	0.648105	157	3	-0.32752	0.042288	0.11825	0.956618	2184	2	-0.32752
ANKFY1	5	0.0013097	0.0058199	0.648105	158	2	-0.13286	0.4964	0.64034	1.0	11003	1	-0.13286
SLITRK6	5	0.0013391	0.0059502	0.648105	159	5	-0.30986	0.99769	0.99768	1.0	17904	0	-0.30986
C9orf69	5	0.0013406	0.0059557	0.648105	160	3	-0.28275	0.91993	0.92027	1.0	16242	0	-0.28275
APCS	5	0.0013415	0.005959	0.648105	161	3	-0.34369	0.31915	0.47391	1.0	8111	2	-0.34369
JADE2	5	0.0013436	0.0059667	0.648105	162	4	-0.27265	0.97576	0.97595	1.0	17414	0	-0.27265
PCDHA6	5	0.0013469	0.0059777	0.648105	163	3	-0.44307	0.92282	0.92312	1.0	16304	0	-0.44307
NCOA4	5	0.0013541	0.0060052	0.648105	164	4	-0.65289	0.97761	0.97777	1.0	17453	0	-0.65289
KCNJ5	5	0.0013654	0.0060459	0.648105	165	1	0.099474	0.14408	0.28855	1.0	4992	3	0.099474
GNB5	5	0.001369	0.0060618	0.648105	166	5	-0.26605	0.99863	0.99862	1.0	17935	0	-0.26605
TMEM125	5	0.0013756	0.0060833	0.648105	167	4	-0.21371	0.65698	0.71642	1.0	12481	1	-0.21371
THBS2	5	0.0014037	0.0061883	0.655416	168	4	-0.23208	0.98869	0.98877	1.0	17680	0	-0.23208
C16orf62	5	0.0014211	0.0062648	0.659632	169	2	0.020672	0.20213	0.36781	1.0	6326	1	0.020672
SYNJ1	5	0.0014705	0.0064809	0.668543	170	5	-0.45049	0.99775	0.99774	1.0	17908	0	-0.45049
C1QTNF8	5	0.0014768	0.0064979	0.668543	171	2	0.1342	0.15423	0.30463	1.0	5278	3	0.1342
DBF4	4	0.0015149	0.0054685	0.636059	172	4	-1.1707	0.99849	0.99851	1.0	17933	0	-1.1707
CST2	5	0.001515	0.00667	0.682353	173	5	-0.26087	0.99848	0.99849	1.0	17932	0	-0.26087
FOXN2	5	0.001539	0.0067619	0.684587	174	5	-0.46218	0.99846	0.99847	1.0	17931	0	-0.46218
ARFIP1	5	0.001541	0.0067679	0.684587	175	3	-0.73598	0.32666	0.4808	1.0	8228	2	-0.73598
CTBP1	5	0.0015776	0.0069186	0.695918	176	4	-0.37568	0.99101	0.99109	1.0	17732	0	-0.37568
ARHGEF7	5	0.0016035	0.0070343	0.699743	177	4	-0.32746	0.97794	0.97811	1.0	17458	0	-0.32746
WDR93	5	0.0016238	0.0071193	0.704303	178	4	-0.65467	0.063585	0.15593	0.989407	2819	1	-0.65467
PPP1R12B	12	0.0016251	0.010428	0.730574	179	3	0.013759	0.31675	0.60179	1.0	8078	3	0.013759
GPR25	5	0.0016403	0.0071864	0.707055	180	2	-0.04855	0.86767	0.86798	1.0	15245	0	-0.04855
DNAJC14	5	0.0016609	0.0072832	0.708831	181	5	-0.2471	0.99834	0.99834	1.0	17930	0	-0.2471
PPP1CC	5	0.0016706	0.0073255	0.709118	182	4	-0.30494	0.92514	0.92545	1.0	16351	0	-0.30494
KRT33B	3	0.0016775	0.0048031	0.631242	183	3	-0.37434	0.99832	0.99835	1.0	17929	0	-0.37434
SNCAIP	5	0.0016995	0.0074438	0.710561	184	1	-0.065701	0.10331	0.22291	1.0	3931	2	-0.065701
KCNK5	5	0.0017208	0.0075268	0.710561	185	4	-0.44436	0.93316	0.93338	1.0	16512	0	-0.44436
ETFDH	5	0.0017261	0.007551	0.710561	186	5	-0.2246	0.99827	0.99826	1.0	17928	0	-0.2246
GBE1	5	0.0017404	0.0076098	0.710561	187	3	-0.69884	0.33333	0.48702	1.0	8335	2	-0.69884
ADAMTS15	5	0.0017416	0.0076148	0.710561	188	4	-0.26921	0.98117	0.98134	1.0	17516	0	-0.26921
ADNP	5	0.0017549	0.0076687	0.710561	189	5	-0.42016	0.99825	0.99823	1.0	17926	0	-0.42016
ADAM10	5	0.001755	0.0076698	0.710561	190	4	-0.53061	0.93318	0.9334	1.0	16514	0	-0.53061
AIMP1	5	0.0017597	0.0076896	0.710561	191	5	-0.20139	0.99824	0.99823	1.0	17925	0	-0.20139
TMEM178A	5	0.0017621	0.0076956	0.710561	192	3	-0.30631	0.23391	0.39634	1.0	6821	1	-0.30631
NSF	4	0.001778	0.0063984	0.668543	193	3	-1.9265	0.37955	0.52145	1.0	9086	1	-1.9265
ICAM1	5	0.0017804	0.0077726	0.714008	194	4	-0.33131	0.70464	0.74241	1.0	12949	1	-0.33131
BIN3	4	0.0017839	0.0064253	0.668543	195	4	-0.27785	0.99822	0.99825	1.0	17924	0	-0.27785
PARL	5	0.0018109	0.0079079	0.720176	196	1	0.068701	0.40575	0.55453	1.0	9482	2	0.068701
KCNMA1	5	0.0018285	0.0079915	0.720176	197	5	-0.1465	0.99817	0.99816	1.0	17923	0	-0.1465
ZNF585B	5	0.0018496	0.0080888	0.720176	198	3	-0.3054	0.0052027	0.019941	0.640455	556	2	-0.3054
BAHD1	5	0.0018557	0.0081135	0.720176	199	3	-0.39447	0.94507	0.94525	1.0	16760	0	-0.39447
ARHGAP19	5	0.0018584	0.0081278	0.720176	200	3	-0.46817	0.92265	0.92297	1.0	16301	0	-0.46817
TMED7	5	0.0018614	0.0081421	0.720176	201	3	-0.24673	0.99456	0.99459	1.0	17817	0	-0.24673
FTMT	5	0.0018666	0.0081597	0.720176	202	3	-0.12677	0.84604	0.84645	1.0	14847	1	-0.12677
CNTNAP4	5	0.001879	0.0082191	0.720739	203	4	-0.28122	0.86279	0.86304	1.0	15162	0	-0.28122
SAP25	5	0.0018897	0.0082565	0.720739	204	5	-0.20164	0.99811	0.9981	1.0	17922	0	-0.20164
TGM6	5	0.0018971	0.0082862	0.720739	205	3	-0.17423	0.95565	0.95586	1.0	16984	0	-0.17423
RNF41	5	0.0019142	0.0083588	0.722985	206	4	-0.31588	0.26802	0.4273	1.0	7335	1	-0.31588
TAS2R8	5	0.0019222	0.0083923	0.722985	207	3	-0.24764	0.93073	0.93097	1.0	16460	0	-0.24764
MLANA	4	0.001939	0.0069593	0.696122	208	2	-0.082875	0.43282	0.5466	1.0	9909	1	-0.082875
ENDOV	5	0.0019439	0.0084737	0.724416	209	5	-0.25355	0.99806	0.99806	1.0	17920	0	-0.25355
HELZ2	5	0.0019523	0.0085089	0.724416	210	4	-0.34471	0.9327	0.93295	1.0	16497	0	-0.34471
RFX6	5	0.0019587	0.0085364	0.724416	211	4	-0.37708	0.93116	0.93142	1.0	16467	0	-0.37708
VEZF1	5	0.0019877	0.0086585	0.724416	212	3	-0.8796	0.11738	0.24584	1.0	4298	1	-0.8796
AXIN1	5	0.0019999	0.0087129	0.724416	213	2	0.014099	0.17825	0.34141	1.0	5865	2	0.014099
HOXC8	5	0.0020253	0.0088196	0.724416	214	5	-0.23077	0.99797	0.99796	1.0	17918	0	-0.23077
CABLES2	5	0.0020336	0.0088576	0.724416	215	1	0.0206	0.87741	0.87789	1.0	15432	0	0.0206
IL10	5	0.0020431	0.0088894	0.724416	216	4	-0.25263	0.80426	0.80975	1.0	14221	1	-0.25263
SMIM6	2	0.0020621	0.0040113	0.582297	217	1	-0.12357	0.012174	0.023057	0.669938	923	1	-0.12357
FCHSD2	5	0.0020717	0.0090016	0.724416	218	4	-0.5386	0.84737	0.84774	1.0	14874	1	-0.5386
C15orf39	5	0.0020866	0.0090654	0.724416	219	3	-0.2001	0.80891	0.81355	1.0	14289	1	-0.2001
IKBKB	5	0.0021028	0.0091353	0.724416	220	5	-0.51883	0.9977	0.99769	1.0	17905	0	-0.51883
ENOX1	5	0.0021086	0.0091649	0.724416	221	2	0.0088874	0.76844	0.78282	1.0	13723	1	0.0088874
DCAF5	5	0.002137	0.0092964	0.724416	222	3	-0.19173	0.95359	0.95379	1.0	16944	0	-0.19173
HIP1	5	0.0021398	0.0093079	0.724416	223	5	-0.26457	0.99786	0.99785	1.0	17916	0	-0.26457
UIMC1	5	0.0021403	0.0093112	0.724416	224	5	-0.23829	0.99786	0.99785	1.0	17915	0	-0.23829
C5orf51	5	0.0021433	0.0093222	0.724416	225	3	-0.45914	0.91664	0.91694	1.0	16174	0	-0.45914
RALGDS	5	0.0021449	0.0093283	0.724416	226	2	0.038552	0.07792	0.18034	0.997995	3228	2	0.038552
NFKB1	5	0.0021464	0.0093338	0.724416	227	5	-0.28754	0.99785	0.99784	1.0	17914	0	-0.28754
GPC1	5	0.002169	0.0094234	0.724416	228	5	-0.17191	0.99783	0.99782	1.0	17913	0	-0.17191
FDFT1	5	0.0021706	0.0094303	0.724416	229	5	-0.33974	0.99783	0.99781	1.0	17912	0	-0.33974
DLGAP3	5	0.0021807	0.0094773	0.724416	230	3	-0.35269	0.83983	0.84053	1.0	14744	1	-0.35269
FBXO33	5	0.0022006	0.0095708	0.724416	231	3	-0.12879	0.21393	0.37829	1.0	6519	2	-0.12879
REV1	5	0.0022118	0.0096153	0.724416	232	5	-0.70616	0.99779	0.99777	1.0	17911	0	-0.70616
PSMB10	5	0.0022193	0.00965	0.724416	233	5	-0.17256	0.99778	0.99776	1.0	17910	0	-0.17256
PIEZO1	5	0.0022249	0.0096742	0.724416	234	4	-0.22338	0.90228	0.90263	1.0	15900	0	-0.22338
MGAT4A	5	0.0022264	0.0096797	0.724416	235	4	-0.56344	0.9971	0.9971	1.0	17888	0	-0.56344
ORM2	4	0.0022355	0.0080041	0.720176	236	4	-0.46246	0.99747	0.9975	1.0	17897	0	-0.46246
FBXO45	5	0.0022387	0.0097401	0.724416	237	5	-0.42312	0.99776	0.99774	1.0	17909	0	-0.42312
C1orf74	5	0.0022468	0.0097709	0.724416	238	4	-0.26929	0.98678	0.98687	1.0	17647	0	-0.26929
FAM213A	5	0.0022553	0.0098072	0.724416	239	5	-0.23849	0.99774	0.99773	1.0	17907	0	-0.23849
AFF4	5	0.0022562	0.00981	0.724416	240	2	-0.18036	0.83602	0.83707	1.0	14684	1	-0.18036
PSMB2	5	0.0022577	0.0098171	0.724416	241	4	-0.60793	0.78612	0.79577	1.0	13965	1	-0.60793
TAT	5	0.0022882	0.0099458	0.728288	242	3	-0.16084	0.11024	0.23423	1.0	4099	1	-0.16084
RPS6KA1	5	0.0022928	0.0099634	0.728288	243	4	-0.35189	0.99122	0.99131	1.0	17735	0	-0.35189
NAGS	5	0.0023021	0.0099986	0.728288	244	4	-0.31463	0.96871	0.96891	1.0	17245	0	-0.31463
C14orf37	5	0.0023144	0.010047	0.728288	245	4	-0.20754	0.57247	0.67686	1.0	11708	1	-0.20754
RABEP2	5	0.0023276	0.010103	0.728288	246	2	-0.025141	0.52115	0.65576	1.0	11275	1	-0.025141
KCNA6	5	0.0023395	0.010151	0.728288	247	5	-0.25657	0.99766	0.99765	1.0	17903	0	-0.25657
SMARCA1	5	0.0023471	0.010188	0.728288	248	3	-0.4327	0.44869	0.59488	1.0	10190	1	-0.4327
ARHGEF10L	5	0.0023508	0.010205	0.728288	249	2	0.045237	0.37996	0.53022	1.0	9101	2	0.045237
CDK3	5	0.0023663	0.01027	0.728288	250	5	-0.2757	0.99763	0.99762	1.0	17902	0	-0.2757
DOK7	5	0.0023676	0.010274	0.728288	251	2	-0.075363	0.4522	0.59822	1.0	10242	2	-0.075363
NFATC1	11	0.0023755	0.013753	0.778095	252	8	-0.20911	0.99955	0.99957	1.0	17971	0	-0.20911
NKAIN2	5	0.0023818	0.010331	0.729431	253	3	-0.62673	0.39546	0.54482	1.0	9330	1	-0.62673
ITPKA	5	0.0023962	0.010384	0.730333	254	4	-0.35097	0.87214	0.87253	1.0	15325	0	-0.35097
GLUD1	4	0.0024302	0.0086871	0.724416	255	2	-0.24538	0.24473	0.37348	1.0	6981	1	-0.24538
MEN1	5	0.0024571	0.01063	0.741599	256	3	-0.21532	0.087833	0.1971	1.0	3501	2	-0.21532
IGFBP7	5	0.0024657	0.010668	0.741599	257	5	-0.19986	0.99753	0.99752	1.0	17901	0	-0.19986
PBX1	5	0.0024953	0.010788	0.747049	258	2	-0.1026	0.80389	0.80941	1.0	14215	1	-0.1026
SIAH1	5	0.0025071	0.010839	0.747168	259	5	-0.23806	0.99749	0.99749	1.0	17900	0	-0.23806
ABHD8	5	0.002527	0.010924	0.747168	260	5	-0.2975	0.99747	0.99747	1.0	17899	0	-0.2975
MAPKAPK2	5	0.0025308	0.010939	0.747168	261	5	-0.3061	0.99747	0.99747	1.0	17898	0	-0.3061
MC2R	5	0.0025345	0.010955	0.747168	262	2	-0.091092	0.089057	0.19918	1.0	3545	2	-0.091092
SPATA3	5	0.002554	0.011043	0.750327	263	3	-0.38002	0.67502	0.72587	1.0	12653	1	-0.38002
RAB5A	5	0.0025881	0.011194	0.755024	264	3	-0.94175	0.75682	0.77482	1.0	13582	1	-0.94175
HAVCR2	5	0.0025968	0.011221	0.755024	265	5	-0.20072	0.9974	0.99741	1.0	17896	0	-0.20072
FOXE1	4	0.002607	0.009265	0.724416	266	3	-0.30439	0.61343	0.64732	1.0	12102	1	-0.30439
BEND3	5	0.0026202	0.011317	0.755024	267	5	-0.18336	0.99738	0.99739	1.0	17895	0	-0.18336
C16orf58	5	0.0026203	0.011317	0.755024	268	4	-0.27205	0.63544	0.7057	1.0	12287	1	-0.27205
SEPT6	5	0.0026212	0.011322	0.755024	269	4	-0.38596	0.95177	0.95196	1.0	16904	0	-0.38596
IFI44L	5	0.0026748	0.011553	0.75519	270	5	-0.37365	0.99733	0.99732	1.0	17894	0	-0.37365
MED13L	5	0.0026821	0.011582	0.75519	271	4	-0.46029	0.92612	0.92639	1.0	16372	0	-0.46029
TMEM72	5	0.0026828	0.011583	0.75519	272	3	-0.22393	0.48154	0.62612	1.0	10731	1	-0.22393
UBR4	5	0.0026843	0.011589	0.75519	273	3	-0.28705	0.98056	0.98071	1.0	17503	0	-0.28705
CHST14	5	0.0026934	0.011624	0.75519	274	3	-0.24412	0.87903	0.87952	1.0	15465	0	-0.24412
CLCNKB	7	0.0026945	0.013007	0.77132	275	2	0.19774	0.12739	0.29604	1.0	4560	4	0.19774
KLRF2	5	0.0027014	0.011654	0.75519	276	2	-0.10616	0.43547	0.5824	1.0	9961	1	-0.10616
DPYSL5	5	0.0027041	0.011667	0.75519	277	4	-0.28071	0.58578	0.68257	1.0	11840	1	-0.28071
IRF2BP2	5	0.0027077	0.011681	0.75519	278	3	-0.39691	0.96037	0.96052	1.0	17069	0	-0.39691
TNFSF13	5	0.0027143	0.011702	0.75519	279	3	-0.31871	0.49643	0.64038	1.0	11004	1	-0.31871
ARL14EP	4	0.0027372	0.0097093	0.724416	280	3	-0.6363	0.96762	0.9675	1.0	17223	0	-0.6363
C11orf44	5	0.0027384	0.011803	0.757619	281	5	-0.17245	0.99726	0.99727	1.0	17893	0	-0.17245
TFPT	5	0.0027561	0.011863	0.757619	282	4	-0.34557	0.5378	0.66241	1.0	11394	1	-0.34557
ANXA1	5	0.0027571	0.011866	0.757619	283	3	-0.18704	0.33116	0.48502	1.0	8297	2	-0.18704
SLC35A4	5	0.0027899	0.011967	0.761379	284	4	-0.42929	0.98851	0.98858	1.0	17675	0	-0.42929
ADORA2A	5	0.0028385	0.012129	0.766271	285	4	-0.27994	0.60862	0.69298	1.0	12060	1	-0.27994
KLB	5	0.0028522	0.012172	0.766271	286	4	-0.36531	0.53288	0.66041	1.0	11355	1	-0.36531
HNF1B	5	0.002915	0.012368	0.77132	287	3	-0.3649	0.968	0.96819	1.0	17226	0	-0.3649
MTSS1	5	0.002924	0.01239	0.77132	288	1	0.0048167	0.4704	0.61546	1.0	10546	1	0.0048167
PITHD1	5	0.0029493	0.012467	0.77132	289	3	-0.41839	0.66949	0.72288	1.0	12608	1	-0.41839
ACTR3	5	0.0030322	0.012718	0.77132	290	2	-0.10218	0.85589	0.85615	1.0	15035	0	-0.10218
RBBP8NL	5	0.0030352	0.012731	0.77132	291	2	0.12501	0.10695	0.22885	1.0	4015	2	0.12501
GJB4	5	0.0030472	0.012775	0.77132	292	2	-0.030405	0.8303	0.83182	1.0	14597	1	-0.030405
EEFSEC	5	0.003051	0.012784	0.77132	293	4	-0.45734	0.64582	0.71086	1.0	12384	1	-0.45734
PXK	5	0.0030567	0.012801	0.77132	294	4	-0.39717	0.99349	0.99353	1.0	17789	0	-0.39717
ABCA12	5	0.0030723	0.012845	0.77132	295	3	-0.25221	0.97015	0.9703	1.0	17285	0	-0.25221
CRHR2	5	0.0030909	0.012908	0.77132	296	2	0.076513	0.045029	0.12321	0.963803	2262	2	0.076513
ZNF367	5	0.0031038	0.012943	0.77132	297	3	-0.29258	0.96559	0.9658	1.0	17179	0	-0.29258
PARPBP	5	0.0031282	0.013025	0.77132	298	4	-0.47874	0.17107	0.33055	1.0	5700	1	-0.47874
ANKRD55	5	0.0031304	0.013031	0.77132	299	3	-0.13037	0.82677	0.82871	1.0	14531	1	-0.13037
FIBCD1	5	0.0031418	0.013066	0.77132	300	3	-0.54522	0.94869	0.94889	1.0	16827	0	-0.54522
FBXO7	5	0.0031967	0.013238	0.776376	301	4	-0.30396	0.70663	0.74354	1.0	12969	1	-0.30396
LRRN4CL	5	0.0032021	0.01326	0.776376	302	1	0.086156	0.36454	0.51582	1.0	8840	2	0.086156
FAM198A	5	0.0032092	0.013281	0.776376	303	4	-0.35685	0.96991	0.97005	1.0	17276	0	-0.35685
DDA1	5	0.0032224	0.013329	0.776651	304	4	-0.40782	0.99643	0.99641	1.0	17867	0	-0.40782
PSTK	5	0.0032496	0.013411	0.777387	305	4	-0.4874	0.95307	0.95326	1.0	16933	0	-0.4874
JAK1	5	0.0032533	0.013428	0.777387	306	2	-0.07913	0.6951	0.73694	1.0	12837	1	-0.07913
ZBTB14	5	0.0032953	0.01355	0.778095	307	4	-0.28154	0.95466	0.95489	1.0	16965	0	-0.28154
TMCO1	5	0.0033133	0.01362	0.778095	308	3	-0.13637	0.27102	0.43002	1.0	7375	1	-0.13637
FBXL18	5	0.0033286	0.013667	0.778095	309	4	-0.31477	0.24564	0.40704	1.0	6992	1	-0.31477
EPG5	5	0.0033337	0.013675	0.778095	310	4	-0.33743	0.95171	0.95191	1.0	16903	0	-0.33743
DUS2	5	0.0033384	0.013685	0.778095	311	4	-0.4018	0.98147	0.98162	1.0	17520	0	-0.4018
KLHL42	5	0.0033743	0.013798	0.778095	312	4	-0.25768	0.59603	0.68721	1.0	11944	1	-0.25768
KCNB1	5	0.0033954	0.013863	0.778095	313	4	-0.2507	0.99374	0.99376	1.0	17797	0	-0.2507
ADCY7	5	0.0034729	0.014111	0.778095	314	3	-0.25836	0.98527	0.98538	1.0	17600	0	-0.25836
SEPHS2	5	0.0034775	0.014124	0.778095	315	4	-0.58326	0.36411	0.51542	1.0	8828	1	-0.58326
SHANK1	5	0.0034801	0.014132	0.778095	316	1	-0.0028012	0.63849	0.70721	1.0	12313	1	-0.0028012
TMEM53	5	0.0034874	0.014154	0.778095	317	4	-0.29829	0.89663	0.89705	1.0	15784	0	-0.29829
IRAK4	5	0.0034891	0.014159	0.778095	318	4	-0.55956	0.64594	0.71091	1.0	12385	1	-0.55956
ENTPD7	5	0.0034898	0.014162	0.778095	319	4	-0.44316	0.96582	0.96601	1.0	17188	0	-0.44316
SH3GLB1	4	0.0034911	0.012337	0.77132	320	4	-0.55185	0.99651	0.99656	1.0	17871	0	-0.55185
KLF16	5	0.0034939	0.014175	0.778095	321	2	-0.1771	0.23224	0.39481	1.0	6800	1	-0.1771
NOVA1	5	0.0035078	0.014211	0.778095	322	4	-0.23095	0.97394	0.97407	1.0	17362	0	-0.23095
BCAR3	5	0.0035083	0.014213	0.778095	323	3	-0.32451	0.74811	0.76912	1.0	13464	1	-0.32451
LRP8	5	0.0035098	0.014222	0.778095	324	3	-0.32745	0.70162	0.74064	1.0	12911	1	-0.32745
DDC	7	0.0035242	0.016622	0.795522	325	6	-0.15546	0.99186	0.99187	1.0	17748	0	-0.15546
ANKRD34B	5	0.003526	0.014272	0.778095	326	3	-0.27641	0.32755	0.48166	1.0	8245	2	-0.27641
TMEM192	5	0.0035357	0.014304	0.778095	327	2	-0.091985	0.83289	0.83419	1.0	14638	1	-0.091985
WDR12	4	0.0035416	0.012492	0.77132	328	1	0.18369	0.16894	0.28936	1.0	5652	2	0.18369
GIMAP6	6	0.0035745	0.015222	0.789137	329	4	-0.20444	0.48535	0.6391	1.0	10801	2	-0.20444
THUMPD2	4	0.0035841	0.012624	0.77132	330	2	-0.27461	0.29232	0.42584	1.0	7692	1	-0.27461
UBR7	5	0.0035914	0.014476	0.785086	331	3	-0.19888	0.50833	0.65084	1.0	11178	1	-0.19888
MCFD2	10	0.003631	0.019083	0.817004	332	6	-0.24251	0.1169	0.30462	1.0	4286	3	-0.24251
UGT2B11	4	0.0036371	0.012816	0.77132	333	3	-0.51846	0.9341	0.93384	1.0	16531	0	-0.51846
DERL2	5	0.0036469	0.014637	0.787336	334	3	-0.30648	0.78095	0.79189	1.0	13881	1	-0.30648
KLRG2	5	0.0036503	0.014649	0.787336	335	3	-0.27822	0.96947	0.96961	1.0	17259	0	-0.27822
PHTF2	5	0.0036737	0.014726	0.788315	336	4	-0.36471	0.99455	0.99458	1.0	17816	0	-0.36471
DGKI	5	0.0036893	0.01477	0.788315	337	4	-0.23105	0.91173	0.91207	1.0	16065	0	-0.23105
ANKRD40	5	0.0036995	0.014799	0.788315	338	3	-0.48637	0.92423	0.92454	1.0	16332	0	-0.48637
ADM	5	0.0037581	0.014987	0.789137	339	4	-0.22702	0.887	0.88751	1.0	15608	0	-0.22702
ZFYVE20	5	0.0037704	0.015022	0.789137	340	4	-0.74205	0.92229	0.92259	1.0	16290	0	-0.74205
YPEL2	5	0.0037959	0.015103	0.789137	341	3	-0.37276	0.98876	0.98884	1.0	17683	0	-0.37276
CRYGN	5	0.0038009	0.015122	0.789137	342	2	-0.011927	0.76509	0.78051	1.0	13682	1	-0.011927
HOXA13	5	0.0038093	0.015147	0.789137	343	3	-0.22199	0.30754	0.46332	1.0	7940	1	-0.22199
MMD	5	0.0038137	0.015158	0.789137	344	2	-0.088515	0.79478	0.80228	1.0	14082	1	-0.088515
OLR1	5	0.0038176	0.015169	0.789137	345	4	-0.45981	0.94561	0.94582	1.0	16772	0	-0.45981
SRF	5	0.003835	0.015223	0.789137	346	3	-0.46716	0.99565	0.99565	1.0	17842	0	-0.46716
ALDH1L2	5	0.0038547	0.015284	0.789137	347	4	-0.31932	0.7055	0.74292	1.0	12956	1	-0.31932
POC1B	5	0.0038693	0.01533	0.789137	348	2	0.27498	0.038466	0.11133	0.946697	2084	2	0.27498
NDEL1	5	0.0038933	0.015409	0.789137	349	2	0.11666	0.14567	0.29105	1.0	5045	2	0.11666
DUSP26	5	0.0039249	0.015506	0.789137	350	2	-0.0058191	0.30978	0.46533	1.0	7978	2	-0.0058191
SYNRG	5	0.0039296	0.015522	0.789137	351	4	-0.4013	0.97541	0.97559	1.0	17402	0	-0.4013
PRKAA2	5	0.0039315	0.015527	0.789137	352	2	0.10465	0.051392	0.13449	0.975467	2452	2	0.10465
HSPBP1	5	0.0039442	0.015559	0.789137	353	2	0.047962	0.35317	0.50524	1.0	8644	1	0.047962
MPI	5	0.0039805	0.015674	0.790107	354	2	-0.047078	0.91073	0.9111	1.0	16045	0	-0.047078
ZNF259	5	0.0039919	0.015709	0.790107	355	3	-0.83786	0.9633	0.96349	1.0	17124	0	-0.83786
GFPT2	5	0.0040263	0.015817	0.790107	356	4	-0.20574	0.99587	0.99587	1.0	17849	0	-0.20574
EED	5	0.004045	0.015873	0.790107	357	4	-0.87679	0.99498	0.995	1.0	17825	0	-0.87679
SPIRE2	5	0.0040555	0.015906	0.790107	358	2	-0.033671	0.78417	0.79432	1.0	13929	1	-0.033671
HHIPL2	5	0.0040559	0.015907	0.790107	359	4	-0.24039	0.28966	0.44703	1.0	7649	1	-0.24039
TRIM71	5	0.0040887	0.016008	0.790107	360	4	-0.23756	0.99017	0.99024	1.0	17716	0	-0.23756
LMO4	5	0.0040916	0.016016	0.790107	361	3	-0.27102	0.4989	0.64276	1.0	11044	1	-0.27102
CCDC14	5	0.0040967	0.016032	0.790107	362	4	-0.19976	0.91285	0.91318	1.0	16093	0	-0.19976
NKX2-8	5	0.0041135	0.016087	0.790107	363	4	-0.24197	0.25679	0.41711	1.0	7158	1	-0.24197
PSMD9	8	0.0041153	0.019324	0.817004	364	3	0.029244	0.10019	0.25742	1.0	3850	3	0.029244
RBPMS2	5	0.0041472	0.016193	0.790107	365	3	-0.21695	0.26546	0.42497	1.0	7293	1	-0.21695
MRI1	5	0.0041595	0.016241	0.790326	366	4	-0.2609	0.91209	0.91243	1.0	16075	0	-0.2609
CXCL10	4	0.0041643	0.014595	0.787336	367	1	-0.294	0.91752	0.91731	1.0	16188	0	-0.294
RGSL1	5	0.0042028	0.016401	0.793791	368	2	-0.043459	0.24804	0.40924	1.0	7021	1	-0.043459
ZBTB20	5	0.0042167	0.016445	0.793791	369	3	-0.30756	0.96456	0.96475	1.0	17151	0	-0.30756
CCDC146	5	0.0042584	0.016584	0.795522	370	2	0.074109	0.3693	0.52023	1.0	8927	2	0.074109
RNF182	5	0.0043004	0.016705	0.795522	371	3	-0.37716	0.63735	0.70666	1.0	12303	1	-0.37716
FAM73A	5	0.004309	0.016731	0.795522	372	3	-0.31768	0.88529	0.88573	1.0	15578	0	-0.31768
BOP1	5	0.0043139	0.016748	0.795522	373	1	-0.022363	0.42026	0.56801	1.0	9698	2	-0.022363
UCMA	5	0.004332	0.016793	0.795522	374	3	-0.49753	0.88333	0.88378	1.0	15539	0	-0.49753
CEACAM7	5	0.0043453	0.016834	0.795522	375	4	-0.4763	0.9935	0.99354	1.0	17790	0	-0.4763
NKIRAS2	7	0.0044023	0.020375	0.817004	376	2	0.17063	0.03242	0.1082	0.943535	1832	5	0.17063
MAPKAP1	12	0.0044083	0.024418	0.817004	377	8	-0.25858	0.99937	0.9994	1.0	17961	0	-0.25858
MTCH1	5	0.0044206	0.01707	0.804559	378	2	-0.081003	0.98451	0.98463	1.0	17585	0	-0.081003
SH2D4A	4	0.0044482	0.015542	0.789137	379	2	-0.21563	0.52704	0.59542	1.0	11320	1	-0.21563
TRAF3	5	0.0044806	0.017267	0.811739	380	2	-0.11254	0.85046	0.8508	1.0	14917	1	-0.11254
S1PR5	5	0.004495	0.017321	0.81174	381	4	-0.3078	0.99327	0.99331	1.0	17782	0	-0.3078
HNRNPC	4	0.0045116	0.015761	0.790107	382	2	-0.62138	0.55722	0.61251	1.0	11572	1	-0.62138
C9orf64	5	0.004529	0.01742	0.81174	383	2	-0.083253	0.66924	0.72275	1.0	12605	1	-0.083253
SCRN3	5	0.0045335	0.017437	0.81174	384	4	-0.34324	0.39847	0.54768	1.0	9372	1	-0.34324
TMTC3	5	0.0045362	0.017448	0.81174	385	2	-0.1304	0.46579	0.61107	1.0	10463	1	-0.1304
BHLHE41	5	0.004555	0.017503	0.8122	386	4	-0.25178	0.89407	0.89453	1.0	15737	0	-0.25178
CLUH	5	0.0045917	0.01763	0.816017	387	1	-0.042268	0.188	0.35511	1.0	6111	2	-0.042268
ZNF184	5	0.0046065	0.017677	0.816108	388	3	-0.18991	0.4344	0.5814	1.0	9942	2	-0.18991
FNDC9	4	0.0046243	0.016135	0.790107	389	4	-0.23864	0.99538	0.99546	1.0	17837	0	-0.23864
MLLT1	5	0.0046473	0.017822	0.817004	390	2	-0.078701	0.90683	0.90719	1.0	15970	0	-0.078701
NCR3LG1	5	0.0046568	0.017853	0.817004	391	3	-0.29737	0.67672	0.72678	1.0	12672	1	-0.29737
IRX1	4	0.0046935	0.016372	0.793791	392	2	-0.18585	0.30088	0.43532	1.0	7818	1	-0.18585
LHPP	5	0.0047028	0.017999	0.817004	393	3	-0.16199	0.98973	0.98982	1.0	17700	0	-0.16199
BET1	4	0.0047417	0.016553	0.795522	394	4	-0.77498	0.99526	0.99534	1.0	17831	0	-0.77498
TRPM5	5	0.0047584	0.018172	0.817004	395	1	0.34715	0.0020662	0.0089791	0.472714	338	4	0.34715
RNASE1	5	0.0048139	0.018348	0.817004	396	2	-0.097501	0.42827	0.5756	1.0	9829	1	-0.097501
MARC2	5	0.0048522	0.018478	0.817004	397	2	0.39947	0.028471	0.085758	0.915821	1663	3	0.39947
NACA	9	0.0048641	0.024502	0.817004	398	3	0.021386	0.13882	0.33748	1.0	4871	3	0.021386
ARG2	5	0.0048695	0.018531	0.817004	399	1	0.18771	0.067939	0.16331	0.996173	2931	3	0.18771
ANKRD33	5	0.004871	0.018535	0.817004	400	3	-0.15519	0.75325	0.77247	1.0	13533	1	-0.15519
CDC6	5	0.0048912	0.018601	0.817004	401	4	-0.82191	0.73302	0.75936	1.0	13270	1	-0.82191
ALK	5	0.0048923	0.018604	0.817004	402	4	-0.26668	0.35493	0.50688	1.0	8671	1	-0.26668
CORO7	5	0.004925	0.01871	0.817004	403	2	-0.019985	0.93929	0.93948	1.0	16650	0	-0.019985
PGLS	5	0.0049323	0.01873	0.817004	404	3	-0.11653	0.97896	0.97911	1.0	17475	0	-0.11653
GOLGB1	5	0.0049676	0.018844	0.817004	405	4	-0.34777	0.96178	0.96196	1.0	17093	0	-0.34777
DEFB105B	2	0.0049787	0.0095543	0.724416	406	2	-1.2244	0.99178	0.99162	1.0	17744	0	-1.2244
STK36	5	0.0049806	0.018885	0.817004	407	1	0.13274	0.11089	0.23528	1.0	4114	3	0.13274
PRSS55	5	0.0050255	0.019011	0.817004	408	3	-0.35679	0.26397	0.42366	1.0	7271	1	-0.35679
ETV6	5	0.0050321	0.019033	0.817004	409	4	-0.25186	0.99718	0.99718	1.0	17891	0	-0.25186
MAPKBP1	5	0.0050361	0.019046	0.817004	410	2	-0.039017	0.79995	0.80633	1.0	14156	1	-0.039017
DUOXA1	5	0.0050656	0.019141	0.817004	411	3	-0.32058	0.36045	0.51199	1.0	8756	1	-0.32058
MBTPS2	5	0.005078	0.019178	0.817004	412	4	-0.63367	0.30555	0.46152	1.0	7905	1	-0.63367
TGIF1	5	0.0050956	0.019226	0.817004	413	3	-0.55689	0.95609	0.9563	1.0	16988	0	-0.55689
FIS1	5	0.0051233	0.019312	0.817004	414	3	-0.29028	0.60529	0.69148	1.0	12023	1	-0.29028
SCN8A	5	0.0051522	0.019409	0.817004	415	2	-0.070386	0.48649	0.63088	1.0	10821	1	-0.070386
PRDX5	9	0.0051571	0.025726	0.817004	416	4	-0.097815	0.44124	0.66605	1.0	10057	3	-0.097815
RPRML	5	0.0051583	0.019428	0.817004	417	4	-0.23524	0.98652	0.98662	1.0	17640	0	-0.23524
HOXD10	5	0.0051702	0.019465	0.817004	418	3	-0.30781	0.85126	0.85159	1.0	14933	1	-0.30781
RPGRIP1	5	0.0051784	0.01949	0.817004	419	4	-0.33831	0.46525	0.61056	1.0	10456	1	-0.33831
RUNX3	5	0.0052294	0.019636	0.817004	420	4	-0.57647	0.92603	0.92629	1.0	16370	0	-0.57647
SPTBN2	5	0.0052582	0.019724	0.817004	421	3	-0.17685	0.48995	0.63413	1.0	10893	1	-0.17685
TMIGD2	5	0.0052614	0.019732	0.817004	422	3	-0.27674	0.95495	0.95516	1.0	16971	0	-0.27674
MORN2	5	0.0052617	0.019733	0.817004	423	4	-0.3508	0.98822	0.98827	1.0	17669	0	-0.3508
HS3ST1	5	0.0052639	0.019747	0.817004	424	3	-0.20124	0.87075	0.87108	1.0	15306	0	-0.20124
TAB1	5	0.0052754	0.019783	0.817004	425	4	-0.28494	0.99598	0.99598	1.0	17852	0	-0.28494
VASP	5	0.0053693	0.020084	0.817004	426	2	0.040105	0.074014	0.17369	0.99689	3121	2	0.040105
TBC1D1	5	0.0054112	0.020212	0.817004	427	2	0.044682	0.61334	0.6952	1.0	12100	1	0.044682
STUB1	5	0.0054127	0.020213	0.817004	428	4	-0.36574	0.9931	0.99314	1.0	17779	0	-0.36574
C17orf77	5	0.0054409	0.0203	0.817004	429	4	-0.37219	0.39213	0.54161	1.0	9283	1	-0.37219
NUDT1	5	0.0054421	0.020307	0.817004	430	4	-0.21046	0.76514	0.78054	1.0	13684	1	-0.21046
ALS2CR12	5	0.0054756	0.020398	0.817004	431	2	0.031671	0.4981	0.64198	1.0	11030	2	0.031671
C6orf99	5	0.0054803	0.020413	0.817004	432	1	0.12539	0.086772	0.19534	1.0	3469	3	0.12539
ZNF628	5	0.0054906	0.020448	0.817004	433	3	-0.21952	0.11749	0.24601	1.0	4304	2	-0.21952
NTMT1	5	0.0054955	0.020464	0.817004	434	3	-0.23483	0.98478	0.9849	1.0	17595	0	-0.23483
YTHDF2	5	0.0055062	0.020495	0.817004	435	4	-0.83703	0.64069	0.70831	1.0	12327	1	-0.83703
FADD	5	0.0055085	0.020502	0.817004	436	4	-0.18529	0.59819	0.68822	1.0	11969	1	-0.18529
RBBP4	5	0.0055184	0.020527	0.817004	437	4	-1.481	0.81	0.81444	1.0	14301	1	-1.481
CCL16	5	0.0055296	0.02057	0.817004	438	4	-0.1876	0.98658	0.98668	1.0	17641	0	-0.1876
UGT2A2	5	0.0055354	0.020589	0.817004	439	2	-0.14747	0.98348	0.98359	1.0	17560	0	-0.14747
KLHDC4	5	0.0055358	0.020591	0.817004	440	2	0.22975	0.093828	0.20711	1.0	3670	3	0.22975
CBX1	5	0.0055605	0.020679	0.817004	441	3	-0.58155	0.29956	0.45612	1.0	7800	2	-0.58155
PCYT2	5	0.0055756	0.020725	0.817004	442	4	-0.42085	0.85372	0.85402	1.0	14989	0	-0.42085
SETDB2	5	0.0055868	0.020756	0.817004	443	4	-0.70682	0.92146	0.92178	1.0	16273	0	-0.70682
IL20	5	0.0055905	0.020766	0.817004	444	2	0.026041	0.30513	0.46113	1.0	7899	1	0.026041
SMG9	5	0.0055913	0.020768	0.817004	445	3	-0.20777	0.96954	0.96969	1.0	17262	0	-0.20777
UBP1	5	0.0056012	0.020801	0.817004	446	4	-0.39918	0.99538	0.9954	1.0	17836	0	-0.39918
APBA3	5	0.0056136	0.020847	0.817004	447	3	-0.23179	0.73681	0.76177	1.0	13321	1	-0.23179
STYXL1	5	0.0056257	0.020891	0.817004	448	3	-0.251	0.46589	0.61118	1.0	10465	2	-0.251
ADAT1	5	0.0056468	0.020954	0.817004	449	1	0.068897	0.15424	0.30464	1.0	5279	1	0.068897
FUT9	5	0.0056596	0.020991	0.817004	450	4	-0.20343	0.97934	0.97949	1.0	17484	0	-0.20343
HIF3A	5	0.0057023	0.021117	0.817004	451	2	-0.021528	0.72439	0.75411	1.0	13166	1	-0.021528
EMC6	5	0.0057269	0.021189	0.817004	452	3	-0.19868	0.95903	0.9592	1.0	17040	0	-0.19868
SHISA2	5	0.0057518	0.021268	0.817004	453	4	-0.25515	0.96964	0.96977	1.0	17265	0	-0.25515
C18orf25	5	0.0057579	0.02129	0.817004	454	2	0.040633	0.90105	0.90143	1.0	15873	0	0.040633
LCE3A	5	0.0057829	0.02139	0.817004	455	4	-0.25426	0.41514	0.56323	1.0	9624	1	-0.25426
C20orf201	5	0.0058072	0.021459	0.817004	456	4	-0.30748	0.52534	0.65739	1.0	11308	1	-0.30748
ECEL1	5	0.0058098	0.021466	0.817004	457	4	-0.24716	0.94962	0.94979	1.0	16844	0	-0.24716
PRPH	5	0.0058201	0.021497	0.817004	458	4	-0.17803	0.99335	0.99339	1.0	17786	0	-0.17803
BLMH	5	0.0058355	0.021544	0.817004	459	4	-0.47989	0.99459	0.99462	1.0	17818	0	-0.47989
DNAJC30	5	0.0058494	0.021588	0.817004	460	4	-0.33914	0.99713	0.99714	1.0	17889	0	-0.33914
CDCA4	5	0.0058689	0.021647	0.817004	461	2	0.03699	0.79123	0.79959	1.0	14040	1	0.03699
RNF103-CHMP3	3	0.0058934	0.016166	0.790107	462	1	0.0002251	0.45115	0.4914	1.0	10221	1	0.0002251
LYZL1	4	0.0058996	0.020404	0.817004	463	3	-0.29049	0.93061	0.9303	1.0	16457	0	-0.29049
CORO2A	5	0.0059146	0.021801	0.817004	464	4	-0.26272	0.98701	0.98709	1.0	17650	0	-0.26272
DONSON	4	0.0059229	0.020471	0.817004	465	4	-0.77717	0.99408	0.9942	1.0	17810	0	-0.77717
RYR2	5	0.0059244	0.021835	0.817004	466	1	-0.088089	0.98021	0.98038	1.0	17496	0	-0.088089
LUC7L3	5	0.0059276	0.021843	0.817004	467	4	-1.234	0.95273	0.95292	1.0	16921	0	-1.234
FAM163B	5	0.005942	0.021882	0.817004	468	3	-0.19863	0.91996	0.9203	1.0	16243	0	-0.19863
CNGA3	5	0.0059575	0.02193	0.817004	469	3	-0.36295	0.97057	0.97071	1.0	17299	0	-0.36295
AMHR2	5	0.0059681	0.021963	0.817004	470	4	-0.19032	0.86811	0.86844	1.0	15253	0	-0.19032
GRB10	5	0.0059717	0.021973	0.817004	471	4	-0.29899	0.95956	0.95975	1.0	17054	0	-0.29899
PTRHD1	5	0.0059798	0.022001	0.817004	472	3	-0.14239	0.96579	0.96599	1.0	17185	0	-0.14239
TRIM7	14	0.0059816	0.033473	0.827856	473	7	-0.13452	0.92905	0.97093	1.0	16427	1	-0.13452
GXYLT2	5	0.005989	0.02203	0.817004	474	3	-0.31472	0.36275	0.51417	1.0	8805	1	-0.31472
QRICH2	5	0.005999	0.022054	0.817004	475	2	-0.018592	0.89729	0.8977	1.0	15795	0	-0.018592
GGACT	5	0.0060042	0.022066	0.817004	476	3	-0.16382	0.21992	0.38367	1.0	6622	2	-0.16382
FBXO34	5	0.0060353	0.022165	0.817004	477	1	0.11631	0.31721	0.47218	1.0	8086	2	0.11631
NT5C	5	0.0060617	0.022245	0.817004	478	4	-0.24374	0.67447	0.72558	1.0	12648	1	-0.24374
PRR24	4	0.0060751	0.020962	0.817004	479	1	-0.040113	0.51242	0.5873	1.0	11215	1	-0.040113
SEC24C	5	0.0060908	0.022338	0.817004	480	3	-0.13382	0.91359	0.91393	1.0	16116	0	-0.13382
ID1	5	0.0060928	0.022345	0.817004	481	3	-0.21311	0.91862	0.91893	1.0	16215	0	-0.21311
TMEM185A	5	0.0061463	0.022511	0.817004	482	3	-0.31257	0.085405	0.19301	1.0	3444	2	-0.31257
NPEPL1	4	0.0061592	0.021232	0.817004	483	4	-0.35526	0.99384	0.99394	1.0	17801	0	-0.35526
PAK2	5	0.0061638	0.022556	0.817004	484	3	-0.39562	0.87981	0.88025	1.0	15474	0	-0.39562
KRTAP10-8	5	0.0061966	0.022651	0.817004	485	4	-0.25645	0.78961	0.79838	1.0	14013	1	-0.25645
HOXA10	5	0.0062018	0.022668	0.817004	486	2	-0.041877	0.3701	0.52096	1.0	8936	2	-0.041877
CDC26	5	0.0062213	0.022729	0.817004	487	3	-0.7262	0.97785	0.97801	1.0	17457	0	-0.7262
ITFG2	5	0.0062295	0.022748	0.817004	488	3	-0.17726	0.75859	0.77603	1.0	13602	1	-0.17726
RGS17	5	0.0062573	0.022826	0.817004	489	4	-0.45178	0.84436	0.84484	1.0	14814	1	-0.45178
GADD45A	7	0.006295	0.026916	0.819014	490	5	-0.17138	0.99036	0.99036	1.0	17720	0	-0.17138
C2orf68	5	0.0063014	0.022966	0.817004	491	3	-0.3683	0.85629	0.85655	1.0	15045	0	-0.3683
SYF2	4	0.0063221	0.021761	0.817004	492	2	-0.46555	0.56711	0.6184	1.0	11659	1	-0.46555
CBLL1	5	0.0063227	0.02303	0.817004	493	4	-0.30744	0.93646	0.93671	1.0	16591	0	-0.30744
ZNF510	5	0.006335	0.023068	0.817004	494	4	-0.52617	0.97104	0.9712	1.0	17312	0	-0.52617
SLC12A7	5	0.0063356	0.02307	0.817004	495	3	-0.11552	0.72074	0.75186	1.0	13119	1	-0.11552
SGCG	5	0.0064009	0.023255	0.817004	496	4	-0.73452	0.60542	0.69154	1.0	12025	1	-0.73452
FBXO10	5	0.0064115	0.023276	0.817004	497	3	-0.25972	0.96671	0.96692	1.0	17206	0	-0.25972
BEST4	5	0.0064138	0.023284	0.817004	498	3	-0.2884	0.66741	0.72181	1.0	12585	1	-0.2884
LEF1	5	0.0064364	0.023343	0.817004	499	4	-0.36059	0.87694	0.87739	1.0	15421	0	-0.36059
FBXO11	5	0.0064714	0.023457	0.817004	500	4	-0.58843	0.97889	0.97904	1.0	17472	0	-0.58843
PALMD	5	0.0064792	0.023477	0.817004	501	3	-0.31703	0.31338	0.46868	1.0	8030	1	-0.31703
NAT8L	5	0.0064887	0.023515	0.817004	502	3	-0.32508	0.66384	0.71995	1.0	12547	1	-0.32508
PGLYRP1	5	0.0065017	0.02355	0.817004	503	3	-0.22908	0.9095	0.90988	1.0	16022	0	-0.22908
LY6D	5	0.0065125	0.023591	0.817004	504	2	0.0082143	0.88596	0.88642	1.0	15591	0	0.0082143
SPPL3	5	0.0065272	0.023635	0.817004	505	4	-0.495	0.94153	0.94172	1.0	16702	0	-0.495
HNRNPH1	5	0.0065287	0.023638	0.817004	506	3	-1.2542	0.9047	0.90508	1.0	15935	0	-1.2542
GRM4	5	0.0065366	0.02366	0.817004	507	4	-0.32477	0.94319	0.94338	1.0	16733	0	-0.32477
CEP250	5	0.0065496	0.023702	0.817004	508	4	-0.24127	0.19474	0.36113	1.0	6204	1	-0.24127
EVPL	5	0.0065612	0.023743	0.817004	509	3	-0.19306	0.5963	0.68734	1.0	11949	1	-0.19306
PPP1CA	5	0.0065636	0.023751	0.817004	510	4	-0.48439	0.97672	0.97688	1.0	17434	0	-0.48439
LDHAL6B	5	0.0065734	0.023777	0.817004	511	4	-0.38519	0.99601	0.996	1.0	17853	0	-0.38519
GABARAPL1	5	0.0065901	0.023831	0.817004	512	2	0.026684	0.44295	0.58937	1.0	10083	2	0.026684
MOGAT3	5	0.0065937	0.02384	0.817004	513	3	-0.21448	0.046494	0.12577	0.963845	2310	2	-0.21448
HDAC1	5	0.0066002	0.023856	0.817004	514	4	-0.31017	0.96604	0.96623	1.0	17193	0	-0.31017
LRG1	5	0.0066046	0.023868	0.817004	515	3	-0.20589	0.03667	0.10728	0.943139	2017	2	-0.20589
CAMK2B	5	0.00661	0.02388	0.817004	516	3	-0.30031	0.47677	0.6215	1.0	10659	2	-0.30031
ZER1	5	0.0066114	0.023889	0.817004	517	4	-0.1806	0.94968	0.94986	1.0	16849	0	-0.1806
PXMP4	5	0.0066209	0.023914	0.817004	518	4	-0.41135	0.036778	0.10759	0.943535	2019	1	-0.41135
PRDX4	5	0.0066331	0.023948	0.817004	519	3	-0.25652	0.78575	0.79548	1.0	13957	1	-0.25652
LTBR	5	0.006634	0.02395	0.817004	520	4	-0.1986	0.90007	0.90043	1.0	15852	0	-0.1986
SOGA2	5	0.0066426	0.023974	0.817004	521	4	-0.20238	0.98566	0.98578	1.0	17608	0	-0.20238
YRDC	5	0.0066595	0.024024	0.817004	522	4	-1.9439	0.99364	0.99367	1.0	17794	0	-1.9439
MPO	5	0.0066747	0.024073	0.817004	523	3	-0.23422	0.2658	0.4253	1.0	7295	1	-0.23422
NCOR2	5	0.006678	0.024082	0.817004	524	4	-0.19043	0.94156	0.94176	1.0	16703	0	-0.19043
MAPK14	5	0.006701	0.024151	0.817004	525	4	-0.33443	0.92646	0.92673	1.0	16376	0	-0.33443
TACC3	5	0.0067082	0.024169	0.817004	526	2	-0.14893	0.15284	0.30242	1.0	5235	2	-0.14893
GPD1	5	0.0067282	0.024222	0.817004	527	3	-0.25452	0.20133	0.36708	1.0	6313	1	-0.25452
AGPS	5	0.0067321	0.02423	0.817004	528	4	-0.26304	0.93863	0.93882	1.0	16634	0	-0.26304
GPR20	5	0.0067575	0.024303	0.817004	529	4	-0.38855	0.96401	0.96421	1.0	17137	0	-0.38855
CLTA	5	0.0067579	0.024304	0.817004	530	4	-0.57448	0.99572	0.99572	1.0	17844	0	-0.57448
FURIN	5	0.0067655	0.024333	0.817004	531	3	-0.29291	0.98992	0.99	1.0	17708	0	-0.29291
MED9	5	0.0067909	0.024414	0.817004	532	4	-0.25662	0.90021	0.90056	1.0	15857	0	-0.25662
UBE2U	5	0.0068147	0.024484	0.817004	533	3	-0.31027	0.8708	0.87114	1.0	15307	0	-0.31027
UNKL	13	0.0068242	0.036657	0.828084	534	6	-0.05233	0.49798	0.75666	1.0	11028	3	-0.05233
FER1L6	5	0.0068512	0.024593	0.817004	535	2	0.024838	0.88808	0.88855	1.0	15631	0	0.024838
RBMS3	5	0.0068567	0.024608	0.817004	536	3	-0.53615	0.06295	0.15482	0.988998	2799	1	-0.53615
TCEAL8	4	0.006859	0.023482	0.817004	537	4	-0.37326	0.99314	0.99325	1.0	17780	0	-0.37326
ZNF253	5	0.0068617	0.024629	0.817004	538	4	-0.47618	0.75865	0.77607	1.0	13604	1	-0.47618
NECAP1	5	0.0069229	0.024811	0.817004	539	1	0.095681	0.021366	0.066527	0.859767	1367	2	0.095681
MAP2	5	0.0069232	0.024813	0.817004	540	4	-0.28272	0.50175	0.64556	1.0	11092	1	-0.28272
KLRC1	5	0.0069783	0.02497	0.817004	541	2	-0.19356	0.52071	0.6556	1.0	11271	1	-0.19356
RGS22	5	0.0070123	0.025076	0.817004	542	2	-0.15669	0.94943	0.94961	1.0	16838	0	-0.15669
ECI2	5	0.0070338	0.025136	0.817004	543	2	-0.068688	0.72334	0.75346	1.0	13150	1	-0.068688
INPP5F	5	0.0070353	0.025143	0.817004	544	3	-0.58182	0.15492	0.30568	1.0	5299	2	-0.58182
SLC5A5	5	0.0070475	0.025181	0.817004	545	4	-0.24402	0.98991	0.98998	1.0	17707	0	-0.24402
ATXN2L	5	0.0070713	0.025244	0.817004	546	3	-0.37603	0.80147	0.80751	1.0	14177	1	-0.37603
KAT2A	5	0.0070795	0.025275	0.817004	547	4	-0.33664	0.99577	0.99577	1.0	17847	0	-0.33664
TUBB4A	5	0.0070908	0.025307	0.817004	548	3	-0.15499	0.23908	0.40113	1.0	6900	1	-0.15499
ART3	5	0.0071123	0.025367	0.817004	549	3	-0.37393	0.79095	0.79937	1.0	14034	1	-0.37393
PARP3	5	0.0071171	0.025382	0.817004	550	3	-0.26163	0.83133	0.83279	1.0	14618	1	-0.26163
CMPK2	4	0.0071232	0.024311	0.817004	551	4	-0.16604	0.99288	0.993	1.0	17775	0	-0.16604
ATP6V0A2	5	0.0071358	0.025434	0.817004	552	4	-0.27821	0.95396	0.95416	1.0	16951	0	-0.27821
LGI3	5	0.0071447	0.025455	0.817004	553	3	-0.15094	0.65152	0.71369	1.0	12434	1	-0.15094
EDC3	5	0.0071606	0.025503	0.817004	554	3	-0.29365	0.48338	0.62789	1.0	10768	1	-0.29365
OSBPL5	5	0.0071619	0.025507	0.817004	555	4	-0.19255	0.52266	0.65633	1.0	11288	1	-0.19255
VTI1A	5	0.0072001	0.02561	0.817004	556	2	-0.091212	0.44441	0.59078	1.0	10106	2	-0.091212
DEFB108B	3	0.0072093	0.019655	0.817004	557	3	-0.48867	0.99279	0.9929	1.0	17769	0	-0.48867
TFG	5	0.0072555	0.025758	0.817004	558	4	-0.69596	0.92068	0.92102	1.0	16257	0	-0.69596
HMX1	5	0.0072555	0.025758	0.817004	559	2	-0.081766	0.91087	0.91124	1.0	16048	0	-0.081766
FBXL3	5	0.0072671	0.02579	0.817004	560	4	-0.46825	0.23211	0.3947	1.0	6798	1	-0.46825
RPS2	3	0.0072706	0.019802	0.817004	561	3	-1.0979	0.99273	0.99284	1.0	17768	0	-1.0979
C12orf4	4	0.0072715	0.024789	0.817004	562	3	-0.3463	0.97865	0.97871	1.0	17469	0	-0.3463
LAMTOR1	5	0.0072897	0.025857	0.817004	563	3	-0.3445	0.68514	0.7314	1.0	12750	1	-0.3445
LIPI	5	0.0072943	0.025869	0.817004	564	2	0.041666	0.50551	0.64924	1.0	11150	2	0.041666
PSME3	5	0.0072971	0.025876	0.817004	565	4	-0.3255	0.97708	0.97725	1.0	17444	0	-0.3255
PTCHD1	5	0.007311	0.025927	0.817004	566	2	-0.028357	0.9099	0.91027	1.0	16029	0	-0.028357
SERINC3	5	0.0073285	0.025973	0.817004	567	2	0.27294	0.048571	0.12948	0.967171	2373	3	0.27294
ARL6IP5	5	0.00734	0.026001	0.817004	568	2	-0.14143	0.12521	0.25837	1.0	4502	2	-0.14143
LMBRD1	4	0.0073575	0.025074	0.817004	569	3	-0.33237	0.65739	0.67707	1.0	12485	1	-0.33237
CYP11B2	5	0.0073685	0.026085	0.817029	570	2	-0.095571	0.35269	0.50481	1.0	8638	1	-0.095571
KCNH5	5	0.0073917	0.026157	0.817029	571	4	-0.41551	0.95992	0.96009	1.0	17060	0	-0.41551
CCDC121	5	0.0074009	0.026184	0.817029	572	4	-0.42031	0.93723	0.93743	1.0	16605	0	-0.42031
MYO3B	5	0.0074162	0.026228	0.817029	573	4	-0.23879	0.99703	0.99704	1.0	17886	0	-0.23879
VEGFC	5	0.0074451	0.026321	0.817335	574	4	-0.33206	0.98455	0.98467	1.0	17587	0	-0.33206
SPTB	5	0.0074469	0.026329	0.817335	575	4	-0.20946	0.97309	0.97321	1.0	17352	0	-0.20946
KIDINS220	5	0.007465	0.026383	0.817453	576	4	-0.26957	0.99282	0.99288	1.0	17774	0	-0.26957
GPD2	5	0.0074773	0.026424	0.817453	577	2	-0.072559	0.79488	0.80236	1.0	14084	1	-0.072559
TMEM55A	5	0.0075024	0.026493	0.81819	578	3	-0.3605	0.95517	0.95536	1.0	16976	0	-0.3605
MEF2D	5	0.0075198	0.026543	0.818332	579	3	-0.18167	0.55088	0.66777	1.0	11508	1	-0.18167
SLC25A48	5	0.00757	0.026693	0.819014	580	2	-0.085452	0.25687	0.41718	1.0	7159	2	-0.085452
FAM210B	5	0.0075925	0.026757	0.819014	581	3	-0.31012	0.57275	0.67698	1.0	11710	1	-0.31012
DTD2	5	0.0076106	0.026803	0.819014	582	3	-0.15307	0.25631	0.41668	1.0	7152	1	-0.15307
FRRS1	5	0.0076189	0.026826	0.819014	583	4	-0.39795	0.2883	0.44577	1.0	7624	1	-0.39795
TMEM100	5	0.0076435	0.026901	0.819014	584	4	-0.26464	0.9949	0.99493	1.0	17823	0	-0.26464
SYNE3	5	0.007653	0.026929	0.819014	585	3	-0.28172	0.36641	0.51753	1.0	8867	2	-0.28172
GABRG2	5	0.0076833	0.027026	0.82053	586	3	-0.57475	0.66716	0.72169	1.0	12581	1	-0.57475
UGT3A2	4	0.0076907	0.026177	0.817029	587	4	-0.27564	0.99231	0.99244	1.0	17759	0	-0.27564
PLG	8	0.0076965	0.033773	0.827856	588	6	-0.2109	0.91804	0.92581	1.0	16205	1	-0.2109
GMNN	5	0.0077289	0.027166	0.82053	589	4	-0.28523	0.79811	0.80489	1.0	14142	1	-0.28523
TACSTD2	5	0.0077341	0.027185	0.82053	590	3	-0.25972	0.97205	0.97218	1.0	17330	0	-0.25972
ARHGEF6	5	0.00774	0.027207	0.82053	591	4	-0.19124	0.99648	0.99647	1.0	17870	0	-0.19124
CLDN4	5	0.0077621	0.027264	0.820896	592	3	-0.21222	0.99188	0.99195	1.0	17751	0	-0.21222
DCAF12	5	0.0078098	0.027406	0.823774	593	3	-0.19155	0.95898	0.95915	1.0	17039	0	-0.19155
ISG20L2	5	0.0078592	0.027543	0.825135	594	4	-0.394	0.90283	0.90321	1.0	15911	0	-0.394
LEPROTL1	6	0.007902	0.031193	0.827856	595	3	-0.02278	0.58765	0.72301	1.0	11859	2	-0.02278
SUMO3	6	0.0079087	0.031217	0.827856	596	4	-0.29975	0.90982	0.90957	1.0	16026	0	-0.29975
OSGEP	5	0.0079154	0.027737	0.827856	597	3	-1.264	0.99609	0.99608	1.0	17855	0	-1.264
IDUA	5	0.0079206	0.027752	0.827856	598	3	-0.25601	0.5393	0.66299	1.0	11408	1	-0.25601
TNIP3	4	0.0079885	0.027141	0.82053	599	2	-0.18036	0.33155	0.46915	1.0	8303	2	-0.18036
FAM19A1	5	0.0080056	0.027996	0.827856	600	4	-0.31198	0.74918	0.76982	1.0	13474	1	-0.31198
C1orf216	5	0.008012	0.028017	0.827856	601	4	-0.4195	0.94959	0.94976	1.0	16843	0	-0.4195
TMEM210	5	0.0080282	0.028066	0.827856	602	3	-0.21541	0.68152	0.72941	1.0	12714	1	-0.21541
SLC22A23	5	0.0080587	0.028157	0.827856	603	4	-0.23365	0.73597	0.76123	1.0	13313	1	-0.23365
MOXD1	5	0.0080868	0.028229	0.827856	604	2	0.017296	0.069239	0.16558	0.996717	2966	2	0.017296
LSM4	6	0.0080883	0.031856	0.827856	605	5	-1.0748	0.13269	0.28386	1.0	4723	1	-1.0748
C19orf26	5	0.0081147	0.028319	0.827856	606	3	-0.24317	0.98468	0.9848	1.0	17590	0	-0.24317
FBXO30	5	0.0081422	0.028411	0.827856	607	1	0.22703	0.031509	0.093781	0.929989	1788	4	0.22703
ELOVL3	5	0.0081621	0.028468	0.827856	608	4	-0.20741	0.58855	0.6838	1.0	11871	1	-0.20741
RGS13	5	0.0081714	0.0285	0.827856	609	3	-0.69834	0.67717	0.72703	1.0	12678	1	-0.69834
DMD	15	0.0082365	0.044818	0.865832	610	5	-0.031614	0.078198	0.26205	1.0	3240	5	-0.031614
COL4A2	5	0.0082445	0.028724	0.827856	611	4	-0.21084	0.99184	0.99191	1.0	17746	0	-0.21084
SIRT7	5	0.008253	0.028745	0.827856	612	3	-0.18478	0.44855	0.59475	1.0	10186	1	-0.18478
ST8SIA1	5	0.0083223	0.02896	0.827856	613	4	-0.26309	0.59795	0.68811	1.0	11965	1	-0.26309
SERINC2	5	0.0083276	0.02898	0.827856	614	3	-0.37339	0.95791	0.9581	1.0	17019	0	-0.37339
LGALS3BP	5	0.0083459	0.029038	0.827856	615	4	-0.22459	0.92273	0.92305	1.0	16303	0	-0.22459
MS4A12	5	0.0083638	0.029087	0.827856	616	3	-0.37962	0.7485	0.76939	1.0	13468	1	-0.37962
LPAR1	5	0.0083676	0.0291	0.827856	617	3	-0.2342	0.49127	0.63543	1.0	10916	2	-0.2342
PTK2	5	0.008391	0.029175	0.827856	618	4	-0.21706	0.34946	0.50185	1.0	8586	1	-0.21706
PEX5	5	0.0083953	0.029189	0.827856	619	2	-0.054425	0.92082	0.92116	1.0	16259	0	-0.054425
L3MBTL1	5	0.0084191	0.029252	0.827856	620	2	0.14664	0.057273	0.14498	0.981904	2633	2	0.14664
INSM1	5	0.0084346	0.029297	0.827856	621	4	-0.18417	0.086166	0.1943	1.0	3459	1	-0.18417
SIGLECL1	5	0.0084582	0.029372	0.827856	622	4	-0.22402	0.94608	0.94627	1.0	16781	0	-0.22402
CYP4V2	5	0.0084684	0.029396	0.827856	623	4	-0.52549	0.92217	0.92247	1.0	16286	0	-0.52549
TRIML1	5	0.0084745	0.029413	0.827856	624	1	-0.030456	0.26441	0.42406	1.0	7277	1	-0.030456
ADAMTS19	5	0.0084852	0.029446	0.827856	625	4	-0.1531	0.7257	0.75486	1.0	13184	1	-0.1531
INTS3	5	0.0084953	0.029475	0.827856	626	4	-0.62525	0.99388	0.99389	1.0	17804	0	-0.62525
ZCCHC14	5	0.0085299	0.029575	0.827856	627	2	0.049898	0.36707	0.51814	1.0	8880	2	0.049898
PARK7	5	0.0085479	0.029625	0.827856	628	2	-0.03927	0.86927	0.86958	1.0	15272	0	-0.03927
HLA-DRB1	4	0.0085594	0.028942	0.827856	629	1	-0.034059	0.94158	0.94141	1.0	16705	0	-0.034059
TMEM150B	5	0.0085663	0.029682	0.827856	630	2	0.06402	0.1748	0.33625	1.0	5779	2	0.06402
LGALS3	5	0.0085853	0.029743	0.827856	631	1	0.011029	0.69523	0.73702	1.0	12840	1	0.011029
ADAL	5	0.0086032	0.029809	0.827856	632	3	-0.24792	0.47634	0.6211	1.0	10651	1	-0.24792
ZNF597	5	0.008604	0.029814	0.827856	633	4	-0.30007	0.98177	0.98191	1.0	17530	0	-0.30007
ENAH	5	0.0086159	0.029859	0.827856	634	4	-0.6193	0.9251	0.92541	1.0	16349	0	-0.6193
KIAA0895L	5	0.0086217	0.029874	0.827856	635	2	0.11104	0.25198	0.41279	1.0	7084	2	0.11104
POLR3K	5	0.0086407	0.029931	0.827856	636	2	-0.15787	0.61638	0.69662	1.0	12130	1	-0.15787
ACACB	5	0.0086484	0.02995	0.827856	637	3	-0.20512	0.89787	0.89826	1.0	15812	0	-0.20512
ABCC3	5	0.0086833	0.03004	0.827856	638	3	-0.20304	0.36057	0.51211	1.0	8760	1	-0.20304
ST6GALNAC6	5	0.0086896	0.030059	0.827856	639	4	-0.23022	0.87612	0.87658	1.0	15399	0	-0.23022
PPM1K	5	0.008696	0.030078	0.827856	640	2	0.17794	0.034938	0.10275	0.930992	1949	3	0.17794
HELLS	4	0.0087084	0.029414	0.827856	641	3	-0.83124	0.80639	0.80595	1.0	14252	0	-0.83124
LRRC37B	5	0.0087154	0.030132	0.827856	642	4	-0.36428	0.9928	0.99286	1.0	17773	0	-0.36428
CHRNA9	5	0.0087452	0.030226	0.827856	643	4	-0.1821	0.86414	0.86439	1.0	15187	0	-0.1821
FTCD	5	0.0087514	0.030243	0.827856	644	3	-0.15182	0.95457	0.95479	1.0	16962	0	-0.15182
CCNA2	5	0.0087654	0.030276	0.827856	645	4	-0.73799	0.97026	0.9704	1.0	17287	0	-0.73799
TAS2R16	5	0.0087716	0.030292	0.827856	646	3	-0.26479	0.95009	0.95027	1.0	16865	0	-0.26479
ABLIM1	5	0.0087887	0.030337	0.827856	647	3	-0.27084	0.96414	0.96433	1.0	17142	0	-0.27084
TLR6	5	0.0088068	0.030385	0.827856	648	1	0.12115	0.084464	0.19134	1.0	3417	3	0.12115
NR2C2AP	5	0.0088417	0.030497	0.827856	649	4	-0.82954	0.91988	0.92022	1.0	16241	0	-0.82954
SNAP29	5	0.0088621	0.03055	0.827856	650	2	-0.11206	0.94057	0.94075	1.0	16684	0	-0.11206
MEX3D	5	0.0088946	0.030641	0.827856	651	3	-0.10687	0.97036	0.9705	1.0	17289	0	-0.10687
KIF3C	5	0.0089045	0.030668	0.827856	652	4	-0.25311	0.97682	0.97698	1.0	17438	0	-0.25311
SH2D4B	5	0.0089175	0.030704	0.827856	653	2	-0.0014116	0.88593	0.88639	1.0	15590	0	-0.0014116
PLEKHM2	5	0.0089196	0.030708	0.827856	654	2	-0.045827	0.89773	0.89812	1.0	15808	0	-0.045827
PKP3	5	0.0089342	0.030762	0.827856	655	4	-0.15983	0.8539	0.85421	1.0	14995	0	-0.15983
ZUFSP	5	0.0089571	0.030826	0.827856	656	3	-0.56446	0.60518	0.69143	1.0	12022	1	-0.56446
NXF3	4	0.0090026	0.03027	0.827856	657	1	0.17609	0.12397	0.23923	1.0	4469	1	0.17609
RFWD3	5	0.0090282	0.031031	0.827856	658	2	-0.3004	0.26733	0.42668	1.0	7320	2	-0.3004
NLRP10	5	0.009031	0.031037	0.827856	659	4	-0.20446	0.97912	0.97927	1.0	17478	0	-0.20446
SLTM	5	0.0090766	0.031167	0.827856	660	2	0.21794	0.09027	0.20126	1.0	3576	3	0.21794
CIDEC	5	0.0090804	0.031174	0.827856	661	4	-0.26465	0.96074	0.96088	1.0	17076	0	-0.26465
SLC25A10	5	0.0090836	0.031187	0.827856	662	4	-0.23498	0.9542	0.9544	1.0	16955	0	-0.23498
SPATA32	5	0.0090965	0.031216	0.827856	663	4	-0.25278	0.93779	0.93797	1.0	16616	0	-0.25278
FOXRED2	5	0.0091208	0.03129	0.827856	664	3	-0.23571	0.95996	0.96014	1.0	17062	0	-0.23571
LIN9	4	0.0091264	0.030559	0.827856	665	3	-0.71844	0.9817	0.98176	1.0	17527	0	-0.71844
C1D	3	0.0091556	0.024658	0.817004	666	2	-0.81324	0.9681	0.96834	1.0	17229	0	-0.81324
CARD8	10	0.0091684	0.042899	0.860173	667	4	-0.046308	0.23478	0.47917	1.0	6836	3	-0.046308
ZNF440	5	0.0091763	0.031457	0.827856	668	4	-0.48869	0.98688	0.98696	1.0	17648	0	-0.48869
EGLN2	5	0.0091943	0.031497	0.827856	669	3	-0.13619	0.99184	0.99191	1.0	17745	0	-0.13619
HBM	5	0.0092103	0.031554	0.827856	670	3	-0.19023	0.90695	0.90731	1.0	15974	0	-0.19023
FUT11	5	0.0092188	0.031585	0.827856	671	3	-0.32462	0.49239	0.6365	1.0	10932	2	-0.32462
TGIF2LY	3	0.0092221	0.024823	0.817004	672	2	-0.116	0.27099	0.3775	1.0	7374	1	-0.116
PBX3	5	0.0092413	0.031646	0.827856	673	2	0.0012453	0.31586	0.47093	1.0	8068	2	0.0012453
FSIP1	5	0.0092473	0.031668	0.827856	674	3	-0.36185	0.57722	0.67883	1.0	11749	1	-0.36185
CCR5	5	0.0092496	0.031674	0.827856	675	1	0.1526	0.25599	0.4164	1.0	7146	2	0.1526
FAM92A1	5	0.0092501	0.031676	0.827856	676	4	-0.27395	0.4816	0.6262	1.0	10734	1	-0.27395
ABCA9	4	0.0092875	0.030945	0.827856	677	3	-0.2731	0.033669	0.085015	0.912754	1885	1	-0.2731
C6orf52	5	0.00929	0.031793	0.827856	678	3	-0.29326	0.58671	0.68299	1.0	11851	1	-0.29326
DFNB31	5	0.009305	0.031839	0.827856	679	2	-0.09941	0.60229	0.69011	1.0	12003	1	-0.09941
SPRY2	5	0.0093328	0.031934	0.827856	680	3	-0.34174	0.99681	0.99681	1.0	17882	0	-0.34174
FZD10	4	0.009357	0.031121	0.827856	681	2	0.037212	0.064348	0.14692	0.981904	2838	2	0.037212
DAOA	11	0.0094051	0.04481	0.865832	682	3	0.0036555	0.23222	0.49311	1.0	6799	2	0.0036555
TOLLIP	4	0.0094075	0.031239	0.827856	683	3	-0.22599	0.98604	0.98612	1.0	17615	0	-0.22599
SAMD4B	5	0.0094157	0.032165	0.827856	684	3	-0.2773	0.090464	0.20159	1.0	3582	2	-0.2773
C2CD2	5	0.0094256	0.032197	0.827856	685	4	-0.21823	0.97603	0.97622	1.0	17418	0	-0.21823
PCDHA1	5	0.0094266	0.032199	0.827856	686	3	-0.32493	0.81565	0.81927	1.0	14382	1	-0.32493
ARSJ	5	0.009471	0.032347	0.827856	687	2	-0.098861	0.27426	0.43305	1.0	7431	1	-0.098861
SH2D3A	5	0.0094716	0.032348	0.827856	688	3	-0.10011	0.49731	0.64122	1.0	11020	2	-0.10011
FAM102A	5	0.009478	0.03237	0.827856	689	2	0.02396	0.53918	0.66294	1.0	11406	1	0.02396
F12	5	0.0094785	0.032371	0.827856	690	4	-0.19336	0.66035	0.71815	1.0	12510	1	-0.19336
SERPINB6	5	0.0094804	0.032378	0.827856	691	4	-0.25193	0.77234	0.78564	1.0	13766	1	-0.25193
PREX2	5	0.0095263	0.03251	0.827856	692	2	-0.098542	0.80812	0.81293	1.0	14279	1	-0.098542
KLF15	5	0.009528	0.032513	0.827856	693	4	-0.25655	0.99681	0.99681	1.0	17881	0	-0.25655
NLRP2	5	0.009536	0.032544	0.827856	694	2	-0.027585	0.83585	0.8369	1.0	14680	1	-0.027585
CARD9	5	0.0095373	0.032547	0.827856	695	3	-0.2655	0.86925	0.86956	1.0	15271	0	-0.2655
SCAND1	5	0.0095482	0.032575	0.827856	696	4	-0.30864	0.1802	0.34437	1.0	5914	1	-0.30864
COX7B	4	0.0095568	0.031582	0.827856	697	3	-1.5816	0.96213	0.96199	1.0	17100	0	-1.5816
CEACAM19	5	0.0095812	0.032679	0.827856	698	3	-0.11205	0.38043	0.53065	1.0	9108	2	-0.11205
SNRPN	5	0.0095924	0.032708	0.827856	699	4	-0.22088	0.62943	0.70271	1.0	12237	1	-0.22088
FAM50B	5	0.0096164	0.032784	0.827856	700	4	-0.2323	0.29806	0.45478	1.0	7776	1	-0.2323
ZNF251	5	0.0096293	0.032823	0.827856	701	4	-0.28111	0.95018	0.95037	1.0	16868	0	-0.28111
ZDHHC23	5	0.009646	0.032867	0.827856	702	2	-0.099715	0.81313	0.81709	1.0	14343	1	-0.099715
TCF23	5	0.0096775	0.032962	0.827856	703	4	-0.15973	0.75572	0.77411	1.0	13564	1	-0.15973
CRISPLD2	5	0.0096923	0.033012	0.827856	704	2	0.23872	0.016491	0.053028	0.831249	1139	3	0.23872
KIF13B	5	0.0097357	0.033148	0.827856	705	4	-0.30383	0.99399	0.994	1.0	17805	0	-0.30383
SLC25A17	5	0.0097477	0.033185	0.827856	706	1	0.025855	0.1924	0.35904	1.0	6178	1	0.025855
NEFH	5	0.0097501	0.033192	0.827856	707	4	-0.16899	0.82825	0.83003	1.0	14561	1	-0.16899
GPR148	5	0.0097892	0.033307	0.827856	708	3	-0.2862	0.59566	0.68702	1.0	11941	1	-0.2862
SLPI	5	0.0098583	0.033514	0.827856	709	3	-0.25213	0.8867	0.88719	1.0	15602	0	-0.25213
SORL1	5	0.0098612	0.033519	0.827856	710	3	-0.27673	0.16124	0.3155	1.0	5458	1	-0.27673
ASIC3	5	0.0098714	0.03355	0.827856	711	3	-0.25011	0.69443	0.73653	1.0	12833	1	-0.25011
AGBL1	5	0.0098776	0.033571	0.827856	712	4	-0.28791	0.69564	0.73724	1.0	12846	1	-0.28791
CARD6	5	0.009894	0.033628	0.827856	713	3	-0.25502	0.945	0.94519	1.0	16759	0	-0.25502
C5AR1	5	0.0098945	0.033628	0.827856	714	4	-0.19425	0.98666	0.98674	1.0	17644	0	-0.19425
USP42	5	0.00991	0.033664	0.827856	715	3	-0.25191	0.77413	0.78692	1.0	13785	1	-0.25191
SPNS1	5	0.0099777	0.033847	0.827856	716	4	-0.37626	0.98153	0.98167	1.0	17524	0	-0.37626
JUP	5	0.0099853	0.033877	0.827856	717	4	-0.15781	0.98198	0.98214	1.0	17535	0	-0.15781
TMEM39B	5	0.010023	0.033987	0.827856	718	3	-0.25294	0.99031	0.99038	1.0	17719	0	-0.25294
HNRNPK	5	0.010071	0.034113	0.827856	719	4	-0.66224	0.93287	0.9331	1.0	16504	0	-0.66224
LPPR2	5	0.010079	0.034138	0.827856	720	4	-0.168	0.93886	0.93904	1.0	16642	0	-0.168
CRKL	5	0.01008	0.03414	0.827856	721	3	-0.2611	0.75573	0.77412	1.0	13565	1	-0.2611
SCRT2	5	0.010092	0.034182	0.827856	722	4	-0.21651	0.74062	0.76418	1.0	13362	1	-0.21651
RPTOR	5	0.010098	0.0342	0.827856	723	4	-0.56045	0.54086	0.6636	1.0	11420	1	-0.56045
KIAA0319	5	0.010109	0.034232	0.827856	724	4	-0.30109	0.24239	0.40411	1.0	6953	1	-0.30109
EPN3	5	0.010145	0.034333	0.827856	725	3	-0.18765	0.53066	0.65952	1.0	11343	1	-0.18765
LIPE	5	0.010155	0.034371	0.827856	726	3	-0.21094	0.41695	0.56494	1.0	9652	2	-0.21094
MAP3K13	5	0.010172	0.034429	0.827856	727	3	-0.37587	0.22849	0.39142	1.0	6751	1	-0.37587
KHK	5	0.010186	0.034473	0.827856	728	3	-0.24275	0.99466	0.99469	1.0	17820	0	-0.24275
CDX2	5	0.01019	0.034485	0.827856	729	1	-0.046089	0.2435	0.40509	1.0	6965	1	-0.046089
AP1M1	5	0.010203	0.034524	0.827856	730	4	-0.58306	0.80197	0.80791	1.0	14187	1	-0.58306
TTC27	5	0.010238	0.03463	0.827856	731	3	-0.46244	0.99054	0.99061	1.0	17723	0	-0.46244
CPA2	5	0.010245	0.034654	0.827856	732	3	-0.3693	0.26802	0.4273	1.0	7334	2	-0.3693
KIF3A	5	0.010245	0.034656	0.827856	733	2	-0.22689	0.56821	0.67507	1.0	11671	1	-0.22689
DRC1	5	0.010265	0.034714	0.827856	734	4	-0.46738	0.86256	0.86279	1.0	15159	0	-0.46738
KRTAP10-3	3	0.010271	0.027494	0.825041	735	3	-0.39132	0.98973	0.98983	1.0	17701	0	-0.39132
ADCYAP1R1	5	0.010277	0.03475	0.827856	736	4	-0.19429	0.88138	0.88183	1.0	15500	0	-0.19429
SLFN12L	5	0.010301	0.034811	0.827856	737	2	-0.038971	0.024103	0.073963	0.87765	1493	2	-0.038971
MARK4	5	0.01031	0.034837	0.827856	738	3	-0.2875	0.5732	0.67716	1.0	11715	1	-0.2875
MOB1A	5	0.010312	0.03484	0.827856	739	4	-0.27955	0.028034	0.084592	0.910799	1648	1	-0.27955
OTUD3	5	0.010314	0.034846	0.827856	740	4	-0.42366	0.48078	0.6254	1.0	10718	1	-0.42366
SMU1	5	0.010331	0.034899	0.827856	741	3	-1.8974	0.010743	0.036408	0.75657	858	1	-1.8974
SLC35E2B	5	0.010337	0.034914	0.827856	742	4	-0.18181	0.83424	0.83544	1.0	14659	1	-0.18181
PTPRZ1	5	0.010356	0.03497	0.827856	743	3	-0.12092	0.17141	0.33104	1.0	5706	2	-0.12092
AKAP8	5	0.010372	0.035021	0.827856	744	4	-0.21687	0.93713	0.93733	1.0	16602	0	-0.21687
LRWD1	5	0.010396	0.035088	0.827856	745	4	-0.28272	0.26789	0.42717	1.0	7332	1	-0.28272
DLG5	4	0.010404	0.033529	0.827856	746	3	-0.26644	0.92527	0.92502	1.0	16355	0	-0.26644
CAT	4	0.010416	0.033556	0.827856	747	3	-0.24886	0.77552	0.77505	1.0	13803	1	-0.24886
NCBP2	6	0.010416	0.040033	0.846114	748	5	-0.72005	0.0037746	0.016089	0.589976	475	1	-0.72005
CDC27	4	0.01044	0.033612	0.827856	749	3	-1.8256	0.57325	0.62209	1.0	11717	1	-1.8256
SLC5A9	5	0.010466	0.035295	0.827856	750	4	-0.16197	0.9852	0.98532	1.0	17599	0	-0.16197
TMEM30B	5	0.010467	0.035296	0.827856	751	2	0.0095068	0.19606	0.36229	1.0	6228	1	0.0095068
GLS2	5	0.010474	0.035321	0.827856	752	4	-0.24982	0.61417	0.69561	1.0	12108	1	-0.24982
SLC2A4	5	0.010487	0.035366	0.827856	753	3	-0.21649	0.73935	0.76338	1.0	13349	1	-0.21649
ADARB1	5	0.010493	0.035382	0.827856	754	3	-0.13916	0.97954	0.97969	1.0	17486	0	-0.13916
CYYR1	5	0.010494	0.035383	0.827856	755	3	-0.21183	0.24715	0.40842	1.0	7009	1	-0.21183
RGS19	5	0.010533	0.035508	0.827856	756	4	-0.21207	0.96574	0.96594	1.0	17184	0	-0.21207
PDLIM2	5	0.010539	0.035525	0.827856	757	4	-0.26976	0.85177	0.85208	1.0	14949	0	-0.26976
PHC1	5	0.010561	0.035584	0.827856	758	3	-0.22492	0.97179	0.9719	1.0	17325	0	-0.22492
KDM5B	5	0.010564	0.035599	0.827856	759	4	-0.65388	0.92414	0.92445	1.0	16330	0	-0.65388
URAD	5	0.010577	0.035639	0.827856	760	1	-0.02152	0.43351	0.58056	1.0	9916	2	-0.02152
KBTBD11	5	0.010581	0.035649	0.827856	761	2	-0.015327	0.17009	0.32906	1.0	5681	2	-0.015327
HOXB2	5	0.010588	0.035666	0.827856	762	3	-0.3407	0.76617	0.78124	1.0	13693	1	-0.3407
CCDC42B	5	0.01059	0.03567	0.827856	763	4	-0.16661	0.15973	0.31318	1.0	5419	1	-0.16661
ITGA2	5	0.010595	0.035686	0.827856	764	3	-0.23293	0.38419	0.53421	1.0	9160	2	-0.23293
DCBLD1	5	0.010618	0.035753	0.827856	765	4	-0.24312	0.88483	0.88529	1.0	15565	0	-0.24312
PUF60	5	0.010633	0.035795	0.827856	766	2	-0.29279	0.02618	0.079559	0.894284	1575	1	-0.29279
CD2BP2	5	0.010654	0.035858	0.827856	767	3	-0.27817	0.85152	0.85182	1.0	14941	0	-0.27817
GPR110	5	0.010657	0.035864	0.827856	768	4	-0.35692	0.64328	0.70959	1.0	12354	1	-0.35692
TUBA3E	2	0.010679	0.020249	0.817004	769	2	-0.4037	0.98932	0.98917	1.0	17692	0	-0.4037
PAIP2B	5	0.01071	0.03601	0.828084	770	4	-0.25242	0.68662	0.73222	1.0	12768	1	-0.25242
MTMR9	5	0.010798	0.03627	0.828084	771	1	-0.17304	0.54364	0.66473	1.0	11447	1	-0.17304
PROKR2	5	0.010806	0.036288	0.828084	772	4	-0.24985	0.93716	0.93736	1.0	16604	0	-0.24985
C8A	5	0.01084	0.036381	0.828084	773	4	-0.42391	0.94994	0.95012	1.0	16857	0	-0.42391
GDF9	5	0.010842	0.036388	0.828084	774	4	-0.27378	0.98561	0.98572	1.0	17607	0	-0.27378
TMEM14E	5	0.010852	0.036418	0.828084	775	4	-0.38549	0.99618	0.99616	1.0	17860	0	-0.38549
MYBBP1A	5	0.010854	0.036424	0.828084	776	2	0.040969	0.66561	0.72084	1.0	12569	1	0.040969
IP6K1	5	0.010868	0.036474	0.828084	777	4	-0.16586	0.22722	0.39024	1.0	6738	1	-0.16586
UBQLN1	5	0.010909	0.03659	0.828084	778	2	0.0073926	0.56358	0.6731	1.0	11631	1	0.0073926
TUSC1	5	0.010955	0.03674	0.828084	779	3	-0.22474	0.97503	0.97521	1.0	17396	0	-0.22474
PDE8B	5	0.010958	0.036753	0.828084	780	3	-0.28072	0.58277	0.68126	1.0	11809	1	-0.28072
DCUN1D2	5	0.010964	0.036772	0.828084	781	2	-0.098386	0.23674	0.39899	1.0	6859	1	-0.098386
NFKBIA	5	0.010987	0.03685	0.828084	782	3	-0.26886	0.85972	0.85995	1.0	15106	0	-0.26886
OVGP1	5	0.010998	0.036881	0.828084	783	3	-0.10819	0.085041	0.19234	1.0	3431	2	-0.10819
TADA3	5	0.011026	0.03698	0.828084	784	4	-0.25763	0.99645	0.99643	1.0	17868	0	-0.25763
DCTN3	6	0.011027	0.042189	0.855427	785	5	-0.26688	0.50844	0.65743	1.0	11179	1	-0.26688
PEX26	5	0.01104	0.037016	0.828084	786	4	-0.21169	0.9941	0.99413	1.0	17813	0	-0.21169
MAP3K7	5	0.011059	0.037073	0.828084	787	4	-0.36361	0.92821	0.92846	1.0	16416	0	-0.36361
KMT2A	5	0.011075	0.037128	0.828084	788	2	0.063793	0.036831	0.10773	0.943535	2022	2	0.063793
CALR3	5	0.011085	0.037169	0.828084	789	4	-0.26569	0.95421	0.95442	1.0	16956	0	-0.26569
PCED1A	5	0.011095	0.037196	0.828084	790	4	-0.2116	0.51126	0.65196	1.0	11206	1	-0.2116
CRYBA4	5	0.01111	0.037236	0.828084	791	4	-0.21929	0.98744	0.9875	1.0	17654	0	-0.21929
KRTAP3-1	5	0.01113	0.037299	0.828084	792	2	-0.081313	0.91136	0.91174	1.0	16058	0	-0.081313
CLIP3	5	0.011146	0.037344	0.828084	793	4	-0.27327	0.98779	0.98785	1.0	17662	0	-0.27327
ADCY5	5	0.011151	0.037362	0.828084	794	4	-0.26834	0.92263	0.92295	1.0	16300	0	-0.26834
MROH7	5	0.011161	0.037391	0.828084	795	4	-0.21644	0.85681	0.85704	1.0	15060	0	-0.21644
ZNF878	4	0.011172	0.035269	0.827856	796	3	-0.31577	0.65016	0.67201	1.0	12419	1	-0.31577
CD5	5	0.011185	0.037466	0.828721	797	3	-0.34413	0.90809	0.90845	1.0	16002	0	-0.34413
CD276	8	0.011206	0.047253	0.873508	798	3	-0.086302	0.82105	0.88427	1.0	14442	1	-0.086302
TTC38	5	0.011245	0.037617	0.831045	799	3	-0.26495	0.81674	0.82019	1.0	14389	1	-0.26495
VGLL4	5	0.011275	0.037703	0.83192	800	4	-0.17509	0.99356	0.9936	1.0	17791	0	-0.17509
SLC25A11	5	0.011296	0.037762	0.832186	801	2	-0.080972	0.12322	0.25508	1.0	4451	1	-0.080972
ANXA13	4	0.01132	0.035598	0.827856	802	3	-0.26309	0.94873	0.94862	1.0	16829	0	-0.26309
TAS2R5	5	0.011358	0.037943	0.834551	803	3	-0.64862	0.33248	0.4862	1.0	8319	1	-0.64862
STEAP3	5	0.011368	0.037975	0.834551	804	4	-0.49932	0.61728	0.69705	1.0	12136	1	-0.49932
VLDLR	5	0.01138	0.038008	0.834551	805	3	-0.16302	0.62214	0.69928	1.0	12175	1	-0.16302
GPR157	5	0.011406	0.038091	0.835367	806	2	-0.10059	0.36049	0.51203	1.0	8757	1	-0.10059
ZNF586	7	0.01142	0.044012	0.861209	807	3	-0.39512	0.84765	0.87272	1.0	14878	1	-0.39512
VNN2	4	0.011422	0.035826	0.827856	808	3	-0.48679	0.91791	0.91767	1.0	16203	0	-0.48679
MEAF6	4	0.011424	0.035831	0.827856	809	2	-0.21865	0.85164	0.85101	1.0	14945	0	-0.21865
PARP14	5	0.011462	0.038253	0.83788	810	2	0.087654	0.19411	0.36057	1.0	6196	2	0.087654
FRG1	3	0.011468	0.030509	0.827856	811	3	-0.35354	0.98853	0.98866	1.0	17677	0	-0.35354
LRRC58	5	0.011517	0.038425	0.839767	812	1	-0.022785	0.91366	0.91399	1.0	16117	0	-0.022785
LMCD1	9	0.011533	0.049241	0.874716	813	4	0.0029936	0.5717	0.77047	1.0	11698	2	0.0029936
KRTAP12-2	4	0.011534	0.036083	0.828084	814	3	-0.17104	0.97451	0.97447	1.0	17375	0	-0.17104
HUWE1	5	0.011536	0.038479	0.839767	815	4	-0.41614	0.6813	0.72929	1.0	12711	1	-0.41614
TPP2	5	0.011561	0.038548	0.839767	816	4	-0.33266	0.9907	0.99077	1.0	17724	0	-0.33266
CLDN14	5	0.011565	0.038561	0.839767	817	4	-0.29164	0.8891	0.88958	1.0	15647	0	-0.29164
FSTL1	5	0.011595	0.038647	0.839767	818	3	-0.27566	0.38785	0.53759	1.0	9207	2	-0.27566
SGOL2	5	0.011599	0.038662	0.839767	819	4	-0.30628	0.98979	0.98989	1.0	17703	0	-0.30628
DNAJB14	5	0.011616	0.038705	0.839767	820	4	-0.24246	0.99197	0.99203	1.0	17753	0	-0.24246
COL16A1	5	0.011627	0.038739	0.839767	821	1	0.029522	0.84856	0.84892	1.0	14890	1	0.029522
TMEM54	5	0.011635	0.038758	0.839767	822	4	-0.2807	0.95574	0.95596	1.0	16985	0	-0.2807
PARP6	5	0.011675	0.038881	0.840865	823	4	-0.31397	0.74765	0.76881	1.0	13458	1	-0.31397
XAB2	5	0.011683	0.038903	0.840865	824	3	-1.0304	0.84497	0.84542	1.0	14823	1	-1.0304
SLC39A9	5	0.011716	0.038997	0.841899	825	4	-0.22052	0.80188	0.80784	1.0	14185	1	-0.22052
ZNF630	4	0.011717	0.036469	0.828084	826	3	-0.49493	0.98556	0.98563	1.0	17605	0	-0.49493
AHCYL2	5	0.011738	0.039057	0.842171	827	4	-0.37646	0.99404	0.99406	1.0	17809	0	-0.37646
EPPIN-WFDC6	2	0.011753	0.022279	0.817004	828	2	-0.49483	0.98715	0.98699	1.0	17652	0	-0.49483
EIF4E3	7	0.011795	0.045229	0.868248	829	5	-0.28865	0.96453	0.9645	1.0	17148	0	-0.28865
FAM203A	5	0.011811	0.039264	0.844148	830	2	0.007756	0.83652	0.83755	1.0	14692	1	0.007756
PDHX	5	0.011831	0.039324	0.844148	831	4	-0.26602	0.69616	0.73752	1.0	12852	1	-0.26602
APOA2	5	0.01184	0.039355	0.844148	832	4	-0.22247	0.90446	0.90483	1.0	15931	0	-0.22247
C15orf57	5	0.011848	0.039383	0.844148	833	4	-0.38264	0.99623	0.99622	1.0	17863	0	-0.38264
BBS9	5	0.011903	0.039542	0.846114	834	2	-0.03602	0.67308	0.72482	1.0	12631	1	-0.03602
OTC	5	0.011923	0.03961	0.846114	835	4	-0.16701	0.99484	0.99488	1.0	17822	0	-0.16701
KRT84	5	0.011947	0.039681	0.846114	836	3	-0.23997	0.98917	0.98925	1.0	17689	0	-0.23997
KCNU1	5	0.011959	0.039714	0.846114	837	2	-0.01938	0.46662	0.61185	1.0	10482	2	-0.01938
AOC1	5	0.011959	0.039715	0.846114	838	3	-0.28665	0.87089	0.87122	1.0	15310	0	-0.28665
ZFAND2A	5	0.011986	0.039791	0.846114	839	4	-0.26249	0.50968	0.65136	1.0	11191	1	-0.26249
PSMB8	5	0.012004	0.03985	0.846114	840	3	-0.33738	0.98842	0.98849	1.0	17673	0	-0.33738
ZNF670	5	0.012019	0.039891	0.846114	841	3	-0.34744	0.024267	0.074399	0.878393	1503	2	-0.34744
CHCHD2	5	0.012025	0.039909	0.846114	842	4	-0.30036	0.92942	0.92968	1.0	16438	0	-0.30036
SPIB	9	0.012036	0.051102	0.885553	843	3	-0.03289	0.47848	0.69593	1.0	10690	2	-0.03289
CLIC4	4	0.012086	0.037289	0.828084	844	3	-0.30462	0.94874	0.94862	1.0	16830	0	-0.30462
CDC7	4	0.012089	0.037295	0.828084	845	3	-1.2873	0.41661	0.53878	1.0	9647	1	-1.2873
DYRK1A	5	0.012091	0.040107	0.846114	846	3	-0.23877	0.99585	0.99586	1.0	17848	0	-0.23877
CCDC155	5	0.012092	0.040113	0.846114	847	4	-0.20862	0.83705	0.83801	1.0	14695	1	-0.20862
TRIM46	5	0.012121	0.040188	0.846114	848	4	-0.24448	0.050766	0.13339	0.973457	2437	1	-0.24448
DNAI1	5	0.012144	0.040254	0.846114	849	4	-0.23255	0.95797	0.95816	1.0	17021	0	-0.23255
SLMO2	5	0.012157	0.040297	0.846114	850	3	-1.4068	0.47397	0.61886	1.0	10604	1	-1.4068
TMEM63B	5	0.012163	0.040315	0.846114	851	3	-0.21645	0.73452	0.7603	1.0	13294	1	-0.21645
ZDHHC4	5	0.012197	0.040411	0.846114	852	4	-0.20781	0.96866	0.96886	1.0	17243	0	-0.20781
C8orf37	5	0.012235	0.040514	0.846114	853	3	-0.19817	0.40077	0.54982	1.0	9401	2	-0.19817
HBZ	5	0.012235	0.040516	0.846114	854	3	-0.19195	0.45789	0.60366	1.0	10328	2	-0.19195
ACOX1	5	0.012271	0.040628	0.846114	855	2	0.00053472	0.36448	0.51577	1.0	8839	2	0.00053472
BCKDHB	5	0.012279	0.040648	0.846114	856	3	-0.28508	0.84291	0.84348	1.0	14794	1	-0.28508
NR5A1	5	0.01229	0.040683	0.846114	857	3	-0.15587	0.97844	0.9786	1.0	17463	0	-0.15587
KRTAP4-12	1	0.012295	0.012172	0.766271	858	1	-0.72659	0.9877	0.98777	1.0	17659	0	-0.72659
MAD2L1	5	0.012296	0.040697	0.846114	859	4	-1.3683	0.11955	0.24933	1.0	4353	1	-1.3683
ZNF519	5	0.012296	0.040697	0.846114	860	4	-0.59032	0.96593	0.96612	1.0	17191	0	-0.59032
POLE2	5	0.012296	0.040697	0.846114	861	4	-1.0387	0.98163	0.98176	1.0	17525	0	-1.0387
CCDC38	5	0.01232	0.040773	0.846114	862	3	-0.92673	0.35258	0.50471	1.0	8637	1	-0.92673
CCDC78	5	0.012345	0.040849	0.846114	863	1	0.024361	0.15268	0.30217	1.0	5228	2	0.024361
FAM69C	5	0.01236	0.040888	0.846114	864	3	-0.22258	0.47046	0.61552	1.0	10547	1	-0.22258
ZBTB49	5	0.012366	0.040903	0.846114	865	2	-0.052497	0.89733	0.89774	1.0	15796	0	-0.052497
KCTD12	5	0.012377	0.040931	0.846114	866	3	-0.25493	0.96436	0.96454	1.0	17147	0	-0.25493
MMP27	5	0.012417	0.041061	0.847835	867	2	-0.19851	0.45866	0.60438	1.0	10346	1	-0.19851
MLPH	5	0.012456	0.041167	0.84903	868	2	0.064987	0.88129	0.88173	1.0	15498	0	0.064987
ATPAF1	13	0.012461	0.060172	0.905839	869	6	-0.093351	0.47902	0.74356	1.0	10697	3	-0.093351
OPRK1	5	0.012511	0.041323	0.850383	870	2	-0.15147	0.97709	0.97726	1.0	17445	0	-0.15147
KRTAP6-2	2	0.01252	0.023689	0.817004	871	2	-0.33651	0.98748	0.98729	1.0	17655	0	-0.33651
MON2	5	0.012531	0.041373	0.850383	872	4	-0.20578	0.52198	0.65607	1.0	11283	1	-0.20578
CCDC176	5	0.012531	0.041374	0.850383	873	4	-0.33059	0.89338	0.89383	1.0	15723	0	-0.33059
MAGEB10	5	0.012558	0.041453	0.851039	874	4	-0.35196	0.94706	0.94725	1.0	16800	0	-0.35196
ARHGEF33	5	0.012619	0.041645	0.85257	875	4	-0.31737	0.99656	0.99655	1.0	17874	0	-0.31737
ADAMTS6	5	0.012621	0.041653	0.85257	876	2	-0.05887	0.83428	0.83547	1.0	14660	1	-0.05887
WASL	5	0.012636	0.041698	0.85257	877	3	-0.67476	0.61581	0.69635	1.0	12123	1	-0.67476
C9orf117	5	0.012644	0.041717	0.85257	878	2	-0.094204	0.919	0.91934	1.0	16224	0	-0.094204
TBC1D28	3	0.012656	0.033452	0.827856	879	2	-0.3305	0.58687	0.59507	1.0	11853	1	-0.3305
DUSP7	5	0.012668	0.04179	0.852668	880	4	-0.13347	0.94918	0.94938	1.0	16835	0	-0.13347
PAX3	5	0.012676	0.041816	0.852668	881	3	-0.1496	0.9142	0.9145	1.0	16126	0	-0.1496
TFAP4	5	0.012724	0.041957	0.854019	882	4	-0.23403	0.92741	0.92769	1.0	16395	0	-0.23403
PMF1-BGLAP	3	0.012726	0.033647	0.827856	883	2	-1.5644	0.93884	0.93908	1.0	16641	0	-1.5644
CALML5	5	0.012732	0.041978	0.854019	884	2	0.13291	0.16096	0.31505	1.0	5451	3	0.13291
SLC25A28	5	0.012758	0.042049	0.854514	885	4	-0.37308	0.66113	0.71857	1.0	12518	1	-0.37308
TEX261	5	0.012787	0.042142	0.855427	886	4	-0.26699	0.33212	0.48587	1.0	8314	1	-0.26699
SDHB	5	0.012826	0.042253	0.855745	887	4	-1.0705	0.57049	0.676	1.0	11689	1	-1.0705
ZNF541	5	0.012874	0.042405	0.857258	888	4	-0.25219	0.99362	0.99365	1.0	17792	0	-0.25219
AMER2	5	0.01288	0.042422	0.857258	889	2	0.020917	0.050979	0.13376	0.973457	2447	2	0.020917
DYDC2	4	0.012893	0.03911	0.842324	890	2	-0.21694	0.1209	0.23584	1.0	4386	1	-0.21694
DMAP1	5	0.012913	0.042501	0.8576	891	3	-1.0459	0.29574	0.45266	1.0	7744	2	-1.0459
C8orf74	5	0.012923	0.042535	0.8576	892	3	-0.27466	0.99337	0.99341	1.0	17787	0	-0.27466
BOK	5	0.012952	0.042631	0.85859	893	2	-0.044611	0.097112	0.21266	1.0	3764	2	-0.044611
BCL3	5	0.012983	0.042709	0.85919	894	3	-0.27515	0.42909	0.57636	1.0	9841	1	-0.27515
TGM3	5	0.013008	0.042772	0.859491	895	1	0.072938	0.45343	0.59943	1.0	10260	2	0.072938
VAMP4	6	0.013061	0.048546	0.873657	896	3	-0.25923	0.0084346	0.033099	0.742933	738	2	-0.25923
DARC	5	0.013069	0.042947	0.860173	897	4	-0.20182	0.1692	0.32772	1.0	5660	1	-0.20182
MARCH8	5	0.013111	0.043064	0.860173	898	3	-0.22615	0.45465	0.60062	1.0	10281	1	-0.22615
CCL7	5	0.013118	0.043085	0.860173	899	2	-0.17353	0.73417	0.76008	1.0	13286	1	-0.17353
PCDP1	5	0.013119	0.043092	0.860173	900	4	-0.22205	0.16225	0.31706	1.0	5488	1	-0.22205
ARPC4	9	0.013123	0.055008	0.892011	901	6	-0.51434	0.98043	0.98061	1.0	17499	0	-0.51434
HOXA4	5	0.01317	0.043249	0.860222	902	4	-0.17051	0.99588	0.99588	1.0	17850	0	-0.17051
USF2	5	0.013173	0.043257	0.860222	903	1	-0.056774	0.91971	0.92005	1.0	16235	0	-0.056774
ACSL5	5	0.013178	0.043273	0.860222	904	3	-0.24338	0.34215	0.4951	1.0	8494	1	-0.24338
CLEC2L	5	0.013182	0.043286	0.860222	905	4	-0.22382	0.94009	0.94028	1.0	16670	0	-0.22382
KLHDC1	5	0.013228	0.043427	0.861209	906	4	-0.17305	0.39202	0.5415	1.0	9282	1	-0.17305
S100A7A	2	0.013262	0.025041	0.817004	907	2	-0.66342	0.98674	0.98661	1.0	17646	0	-0.66342
DUS1L	5	0.013273	0.043555	0.861209	908	4	-0.26104	0.7753	0.78779	1.0	13799	1	-0.26104
CRABP2	5	0.013283	0.043583	0.861209	909	2	-0.15011	0.33026	0.48415	1.0	8280	1	-0.15011
LY6E	5	0.013298	0.043616	0.861209	910	4	-0.1722	0.17452	0.33584	1.0	5771	1	-0.1722
DEFB113	3	0.013345	0.035192	0.827856	911	3	-0.15417	0.98665	0.98679	1.0	17643	0	-0.15417
TIGIT	5	0.013356	0.043791	0.861209	912	4	-0.17534	0.29397	0.451	1.0	7714	1	-0.17534
FUT10	5	0.013377	0.04384	0.861209	913	3	-0.27448	0.37631	0.52685	1.0	9034	2	-0.27448
CC2D2B	5	0.013377	0.043842	0.861209	914	4	-0.42866	0.14705	0.29317	1.0	5079	1	-0.42866
TNNI1	5	0.013389	0.043879	0.861209	915	2	-0.058961	0.90208	0.90245	1.0	15894	0	-0.058961
UPK1B	5	0.013394	0.043893	0.861209	916	2	-0.01762	0.47995	0.62461	1.0	10707	2	-0.01762
C1orf177	5	0.01343	0.04399	0.861209	917	3	-0.35895	0.7211	0.75208	1.0	13124	1	-0.35895
CAMKK2	5	0.013443	0.044032	0.861209	918	4	-0.23645	0.96797	0.96816	1.0	17225	0	-0.23645
TRIM15	5	0.013449	0.044053	0.861209	919	2	0.097583	0.25703	0.41731	1.0	7163	2	0.097583
GALNT18	5	0.013559	0.04436	0.86487	920	4	-0.15123	0.38668	0.53651	1.0	9189	1	-0.15123
DLL4	5	0.01358	0.044432	0.86487	921	4	-0.2032	0.5637	0.67315	1.0	11634	1	-0.2032
EBI3	5	0.013614	0.044519	0.865626	922	2	-0.036621	0.88086	0.88132	1.0	15489	0	-0.036621
SPPL2A	5	0.013648	0.044613	0.865832	923	4	-0.29124	0.87417	0.87462	1.0	15351	0	-0.29124
PDYN	5	0.013679	0.044711	0.865832	924	3	-0.31207	0.2957	0.45261	1.0	7742	1	-0.31207
ICK	5	0.013684	0.044727	0.865832	925	4	-0.25978	0.99123	0.99133	1.0	17736	0	-0.25978
MYH15	5	0.013777	0.045008	0.866908	926	4	-0.24956	0.9953	0.99532	1.0	17833	0	-0.24956
SP110	5	0.01378	0.045019	0.866908	927	2	-0.12867	0.73857	0.76289	1.0	13339	1	-0.12867
GALNT16	5	0.013835	0.045181	0.868248	928	3	-0.17487	0.95284	0.95304	1.0	16925	0	-0.17487
HIGD1B	5	0.01389	0.045347	0.868248	929	2	-0.062226	0.6547	0.71529	1.0	12467	1	-0.062226
COMMD8	5	0.013899	0.045375	0.868248	930	2	-0.099295	0.82554	0.82759	1.0	14515	1	-0.099295
CNEP1R1	5	0.013907	0.045394	0.868248	931	3	-0.63455	0.87427	0.87472	1.0	15354	0	-0.63455
CSMD2	5	0.01393	0.045462	0.868248	932	4	-0.18694	0.73294	0.75931	1.0	13267	1	-0.18694
RNF113B	5	0.014	0.045648	0.869388	933	2	0.16909	0.058672	0.14734	0.981904	2680	3	0.16909
SLC44A2	5	0.014005	0.04566	0.869388	934	4	-0.23136	0.92099	0.92132	1.0	16263	0	-0.23136
MCF2	5	0.014012	0.045678	0.869388	935	3	-0.3261	0.5477	0.66645	1.0	11484	1	-0.3261
MINK1	5	0.014055	0.045806	0.870895	936	2	-0.1914	0.8837	0.88414	1.0	15546	0	-0.1914
SEBOX	5	0.014089	0.045909	0.871219	937	3	-0.34812	0.69745	0.73827	1.0	12867	1	-0.34812
ASAH2	5	0.014111	0.045961	0.871219	938	2	0.026701	0.87287	0.87331	1.0	15332	0	0.026701
INF2	5	0.014115	0.045968	0.871219	939	4	-0.31302	0.87416	0.87461	1.0	15350	0	-0.31302
MISP	5	0.014166	0.046107	0.872937	940	2	-0.037207	0.075586	0.17641	0.997399	3165	1	-0.037207
KRTAP10-12	2	0.014176	0.026667	0.819014	941	2	-0.60722	0.98582	0.9857	1.0	17609	0	-0.60722
FBXO42	5	0.014185	0.046171	0.873227	942	3	-0.2935	0.07961	0.18323	0.997995	3278	1	-0.2935
FCGR1A	3	0.014201	0.037341	0.828084	943	2	-0.30318	0.34897	0.4241	1.0	8580	1	-0.30318
ILF2	5	0.014211	0.046245	0.873321	944	4	-0.69407	0.97589	0.97608	1.0	17417	0	-0.69407
TTLL5	5	0.014276	0.04642	0.873321	945	2	-0.099077	0.52432	0.65699	1.0	11303	1	-0.099077
DIRAS3	5	0.014334	0.046596	0.873321	946	4	-0.19336	0.85107	0.85141	1.0	14929	1	-0.19336
MICAL1	5	0.014356	0.046659	0.873321	947	3	-0.28535	0.34577	0.49846	1.0	8535	1	-0.28535
LSM12	5	0.014361	0.046669	0.873321	948	4	-0.31823	0.35143	0.50368	1.0	8618	1	-0.31823
SLC25A6	5	0.014386	0.046743	0.873321	949	4	-0.2191	0.88989	0.89036	1.0	15659	0	-0.2191
NCR1	5	0.014386	0.046743	0.873321	950	4	-0.14213	0.29911	0.45572	1.0	7794	1	-0.14213
CCRL2	5	0.014402	0.046788	0.873321	951	3	-0.18665	0.79427	0.80188	1.0	14075	1	-0.18665
CCDC33	5	0.01441	0.046809	0.873321	952	3	-0.21157	0.84596	0.84637	1.0	14845	1	-0.21157
NHLH2	5	0.014411	0.04681	0.873321	953	4	-0.19713	0.8555	0.85578	1.0	15022	0	-0.19713
ATXN7	5	0.014416	0.046828	0.873321	954	3	-0.23409	0.55314	0.66866	1.0	11526	1	-0.23409
ZNF668	5	0.014441	0.04689	0.873321	955	2	0.1858	0.098695	0.21527	1.0	3806	3	0.1858
MYOD1	5	0.01445	0.046917	0.873321	956	4	-0.16308	0.074276	0.17413	0.99689	3131	1	-0.16308
MICB	5	0.014457	0.046938	0.873321	957	3	-0.38135	0.8514	0.85171	1.0	14936	0	-0.38135
CREBRF	5	0.014496	0.047039	0.873321	958	3	-0.29803	0.4669	0.61209	1.0	10486	2	-0.29803
ALLC	5	0.014496	0.047042	0.873321	959	2	-0.041221	0.857	0.85723	1.0	15062	0	-0.041221
ZFYVE9	5	0.0145	0.047058	0.873321	960	4	-0.48164	0.79747	0.8044	1.0	14125	1	-0.48164
GRM7	5	0.014512	0.047098	0.873321	961	2	-0.090887	0.048812	0.12991	0.967614	2380	2	-0.090887
ROBO3	5	0.014537	0.04717	0.873508	962	4	-0.13236	0.99545	0.99547	1.0	17839	0	-0.13236
TATDN3	5	0.014552	0.047209	0.873508	963	2	0.14199	0.15728	0.30938	1.0	5364	3	0.14199
RPS13	4	0.014572	0.042982	0.860173	964	3	-0.87696	0.98634	0.9864	1.0	17628	0	-0.87696
DKK4	5	0.014632	0.047446	0.873657	965	4	-0.36098	0.22171	0.3853	1.0	6658	1	-0.36098
ANKEF1	5	0.014645	0.047477	0.873657	966	3	-0.23073	0.16235	0.31721	1.0	5492	2	-0.23073
MMP20	5	0.014685	0.04758	0.873657	967	2	-0.079631	0.96984	0.96999	1.0	17273	0	-0.079631
HAS2	5	0.014693	0.047601	0.873657	968	3	-0.3118	0.63634	0.70615	1.0	12295	1	-0.3118
PCDHB4	5	0.014694	0.047604	0.873657	969	4	-0.20842	0.95733	0.95752	1.0	17010	0	-0.20842
DBF4B	5	0.014708	0.047645	0.873657	970	2	-0.079539	0.5273	0.65819	1.0	11322	1	-0.079539
ATG16L1	5	0.014717	0.047667	0.873657	971	2	-0.04184	0.89213	0.89256	1.0	15701	0	-0.04184
RCC1	5	0.014739	0.047726	0.873657	972	4	-0.77688	0.78612	0.79577	1.0	13964	1	-0.77688
PAX5	9	0.014773	0.060848	0.905839	973	6	-0.22046	0.24372	0.47897	1.0	6970	1	-0.22046
RS1	5	0.014794	0.047896	0.873657	974	4	-0.20052	0.74144	0.76469	1.0	13378	1	-0.20052
EIF2B2	5	0.014827	0.047988	0.873657	975	3	-0.4521	0.029641	0.088806	0.922477	1706	1	-0.4521
EFCAB13	5	0.014866	0.048097	0.873657	976	2	0.067191	0.47241	0.61743	1.0	10580	2	0.067191
TMPRSS7	5	0.014882	0.04814	0.873657	977	2	0.2114	0.10573	0.22688	1.0	3990	3	0.2114
NCLN	5	0.01489	0.048166	0.873657	978	2	-0.004872	0.67827	0.72763	1.0	12689	1	-0.004872
TYRO3	5	0.014937	0.048309	0.873657	979	2	0.17207	0.060614	0.15076	0.984637	2734	3	0.17207
SH3GL2	5	0.014946	0.048328	0.873657	980	2	-0.081544	0.58575	0.68255	1.0	11839	1	-0.081544
DST	5	0.014947	0.04833	0.873657	981	3	-0.26655	0.49212	0.63625	1.0	10927	2	-0.26655
AGER	5	0.014976	0.048411	0.873657	982	4	-0.22437	0.84573	0.84615	1.0	14837	1	-0.22437
FAM214B	5	0.01502	0.048535	0.873657	983	3	-0.2454	0.94603	0.94622	1.0	16780	0	-0.2454
HK1	5	0.015037	0.04859	0.873657	984	4	-0.19574	0.4623	0.60777	1.0	10403	1	-0.19574
NMD3	5	0.015042	0.048604	0.873657	985	4	-0.34368	0.85333	0.85362	1.0	14984	0	-0.34368
PIGB	5	0.01508	0.048707	0.873657	986	4	-0.50235	0.99619	0.99617	1.0	17862	0	-0.50235
HECTD1	5	0.015103	0.048764	0.873657	987	3	-0.20594	0.34954	0.50193	1.0	8589	1	-0.20594
ATP5C1	5	0.015108	0.048783	0.873657	988	4	-0.35846	0.36426	0.51558	1.0	8832	1	-0.35846
CALB1	5	0.015111	0.04879	0.873657	989	4	-0.38867	0.66026	0.71811	1.0	12509	1	-0.38867
QSOX2	5	0.015116	0.048812	0.873657	990	4	-0.21575	0.97014	0.97029	1.0	17284	0	-0.21575
DYNC1LI2	5	0.015121	0.048829	0.873657	991	4	-0.23476	0.99372	0.99374	1.0	17795	0	-0.23476
FLRT3	5	0.015137	0.048864	0.873657	992	3	-0.32864	0.66626	0.72119	1.0	12576	1	-0.32864
ROPN1B	4	0.01515	0.044302	0.86487	993	3	-0.18751	0.9701	0.97001	1.0	17281	0	-0.18751
GPR82	5	0.015153	0.048911	0.873657	994	2	-0.12922	0.89161	0.89207	1.0	15689	0	-0.12922
FAM9C	5	0.015158	0.04893	0.873657	995	3	-0.22605	0.51415	0.65305	1.0	11231	1	-0.22605
MYO9A	5	0.015169	0.04896	0.873657	996	2	0.19404	0.067761	0.16301	0.995595	2928	3	0.19404
PIK3R1	5	0.015224	0.049131	0.874716	997	4	-0.36792	0.77877	0.79035	1.0	13852	1	-0.36792
ZNF202	5	0.015251	0.049208	0.874716	998	3	-0.32878	0.48171	0.6263	1.0	10737	2	-0.32878
BARHL2	5	0.015273	0.049278	0.874716	999	2	-0.083816	0.46484	0.61017	1.0	10449	1	-0.083816
GRIA1	5	0.015282	0.049311	0.874716	1000	3	-0.31367	0.51674	0.65403	1.0	11248	1	-0.31367
ISY1	5	0.015283	0.049311	0.874716	1001	4	-0.42555	0.82017	0.82304	1.0	14429	1	-0.42555
TBC1D14	5	0.015319	0.049422	0.875833	1002	4	-0.27226	0.9927	0.99276	1.0	17767	0	-0.27226
PCP4L1	2	0.015342	0.028767	0.827856	1003	1	-0.62963	0.43045	0.43558	1.0	9869	1	-0.62963
WDR27	5	0.015386	0.049615	0.877828	1004	4	-0.25331	0.89113	0.89156	1.0	15678	0	-0.25331
C17orf96	5	0.015391	0.049632	0.877828	1005	3	-0.30572	0.55981	0.6715	1.0	11603	1	-0.30572
HSPBAP1	5	0.015433	0.049755	0.879067	1006	3	-0.48518	0.35454	0.50652	1.0	8662	1	-0.48518
SCN4B	10	0.015449	0.065863	0.912872	1007	3	-0.043569	0.99685	0.99685	1.0	17883	0	-0.043569
RBM15B	5	0.01545	0.0498	0.879067	1008	3	-0.2156	0.94318	0.94337	1.0	16731	0	-0.2156
PIGR	5	0.015488	0.049908	0.880107	1009	2	-0.0072254	0.82818	0.82997	1.0	14558	1	-0.0072254
KCNA3	5	0.015524	0.050018	0.880487	1010	3	-0.23275	0.93557	0.93579	1.0	16572	0	-0.23275
UMPS	5	0.015531	0.050041	0.880487	1011	4	-0.93212	0.49598	0.63993	1.0	10994	1	-0.93212
PHLDB3	5	0.015543	0.050076	0.880487	1012	3	-0.18734	0.97682	0.97699	1.0	17439	0	-0.18734
TRIM41	4	0.015584	0.045274	0.868248	1013	3	-0.29239	0.61549	0.64864	1.0	12119	1	-0.29239
HTR7	5	0.015598	0.050228	0.881608	1014	1	0.11671	0.73394	0.75993	1.0	13283	1	0.11671
ELAVL1	5	0.015601	0.050238	0.881608	1015	4	-0.33709	0.96645	0.96666	1.0	17202	0	-0.33709
KNOP1	5	0.015708	0.050548	0.885553	1016	1	-0.03374	0.60018	0.68914	1.0	11985	1	-0.03374
SNW1	5	0.01574	0.050646	0.885553	1017	4	-0.85252	0.98544	0.98557	1.0	17603	0	-0.85252
PDP1	5	0.015745	0.050664	0.885553	1018	3	-0.16526	0.17825	0.3414	1.0	5864	1	-0.16526
LAT	5	0.015763	0.050707	0.885553	1019	2	0.056626	0.11004	0.2339	1.0	4091	1	0.056626
SQLE	5	0.01579	0.050784	0.885553	1020	4	-0.22025	0.75734	0.77519	1.0	13589	1	-0.22025
HPSE2	5	0.015818	0.050853	0.885553	1021	3	-0.17403	0.93812	0.93831	1.0	16623	0	-0.17403
RAB14	5	0.015869	0.051011	0.885553	1022	4	-0.29053	0.99498	0.995	1.0	17824	0	-0.29053
SLFNL1	5	0.015873	0.051024	0.885553	1023	3	-0.24688	0.69257	0.73549	1.0	12818	1	-0.24688
CXCL14	5	0.015929	0.051189	0.885553	1024	1	0.026962	0.72815	0.75635	1.0	13214	1	0.026962
TMEM239	5	0.015936	0.05121	0.885553	1025	4	-0.20007	0.96162	0.96179	1.0	17090	0	-0.20007
PTK7	5	0.015984	0.051342	0.885553	1026	2	-0.10086	0.064749	0.1579	0.991987	2844	1	-0.10086
GSR	5	0.015991	0.05136	0.885553	1027	4	-0.15951	0.99671	0.9967	1.0	17879	0	-0.15951
BIN2	5	0.01601	0.051417	0.885553	1028	3	-0.1675	0.12882	0.26421	1.0	4606	1	-0.1675
CRYBB2	5	0.016026	0.051461	0.885553	1029	4	-0.16751	0.95165	0.95185	1.0	16901	0	-0.16751
SFXN3	5	0.016031	0.051482	0.885553	1030	4	-0.19185	0.87929	0.87976	1.0	15467	0	-0.19185
RBMS2	5	0.016051	0.051548	0.885553	1031	3	-0.47884	0.44928	0.59541	1.0	10201	1	-0.47884
NLRP13	5	0.016055	0.051559	0.885553	1032	3	-0.34014	0.17929	0.34297	1.0	5890	2	-0.34014
NXF2B	4	0.016057	0.046351	0.873321	1033	3	-0.18971	0.20061	0.32468	1.0	6297	1	-0.18971
HEATR5B	5	0.016069	0.051594	0.885553	1034	4	-0.44418	0.99502	0.99504	1.0	17826	0	-0.44418
KLF11	5	0.016094	0.051671	0.88595	1035	2	-0.0088741	0.73965	0.76357	1.0	13351	1	-0.0088741
B3GALT5	5	0.016109	0.051715	0.88595	1036	3	-0.25652	0.63721	0.70659	1.0	12301	1	-0.25652
WNT4	5	0.016149	0.051829	0.887056	1037	1	-0.040091	0.87013	0.87043	1.0	15294	0	-0.040091
SPSB3	5	0.016191	0.05195	0.887853	1038	2	0.0083396	0.21098	0.3757	1.0	6475	2	0.0083396
CCDC160	5	0.016199	0.051974	0.887853	1039	3	-0.17393	0.95433	0.95454	1.0	16958	0	-0.17393
NKG7	5	0.016216	0.052031	0.887987	1040	4	-0.20009	0.47377	0.61869	1.0	10600	1	-0.20009
H2AFJ	5	0.016259	0.052154	0.889171	1041	4	-0.38978	0.58951	0.68424	1.0	11877	1	-0.38978
PLA2G12B	5	0.01629	0.052244	0.889171	1042	3	-0.17257	0.93703	0.93725	1.0	16600	0	-0.17257
OCEL1	5	0.016292	0.052249	0.889171	1043	3	-0.42792	0.68357	0.73058	1.0	12731	1	-0.42792
OPN3	5	0.016325	0.052341	0.889291	1044	3	-0.22449	0.67674	0.72679	1.0	12673	1	-0.22449
LGALS8	5	0.016331	0.052355	0.889291	1045	3	-0.20791	0.57236	0.67682	1.0	11705	1	-0.20791
FAM43A	5	0.016424	0.052621	0.891893	1046	2	0.087973	0.25287	0.41358	1.0	7103	2	0.087973
WDR38	5	0.016447	0.052696	0.891893	1047	2	0.15981	0.12715	0.26156	1.0	4554	3	0.15981
NENF	5	0.016486	0.0528	0.891893	1048	4	-0.1986	0.89173	0.89218	1.0	15693	0	-0.1986
ATG9A	5	0.016489	0.052805	0.891893	1049	3	-0.42712	0.72943	0.75713	1.0	13233	1	-0.42712
IFNL3	4	0.016491	0.047311	0.873657	1050	2	-0.21096	0.96938	0.96926	1.0	17258	0	-0.21096
ASMTL	5	0.01653	0.052926	0.891962	1051	2	0.077021	0.17157	0.3313	1.0	5708	2	0.077021
NUP93	5	0.016589	0.053098	0.891962	1052	3	-1.3039	0.081852	0.187	0.999987	3339	2	-1.3039
PURB	5	0.016605	0.053139	0.891962	1053	4	-0.25873	0.98882	0.9889	1.0	17685	0	-0.25873
HNRNPF	5	0.016641	0.053243	0.891962	1054	4	-0.6041	0.99247	0.99255	1.0	17761	0	-0.6041
CNTLN	5	0.016644	0.053253	0.891962	1055	2	-0.15365	0.46354	0.60892	1.0	10423	2	-0.15365
POLR2E	5	0.016655	0.053281	0.891962	1056	4	-0.36604	0.99652	0.99651	1.0	17872	0	-0.36604
PRDM12	5	0.016679	0.053346	0.891962	1057	3	-0.19654	0.89742	0.89783	1.0	15799	0	-0.19654
FAM183A	5	0.016697	0.053395	0.891962	1058	3	-0.24183	0.52574	0.65756	1.0	11310	1	-0.24183
SLC39A3	5	0.016722	0.053463	0.891962	1059	3	-0.23286	0.72491	0.75442	1.0	13171	1	-0.23286
ABHD5	4	0.016733	0.047824	0.873657	1060	1	0.32882	0.0098861	0.033135	0.742933	810	3	0.32882
PLA2G4E	5	0.016754	0.053554	0.891962	1061	1	-0.018612	0.2825	0.44056	1.0	7548	1	-0.018612
GPR6	5	0.016763	0.053582	0.891962	1062	2	-0.046439	0.09367	0.20687	1.0	3667	2	-0.046439
KIAA1033	5	0.016794	0.053675	0.891962	1063	4	-0.23429	0.99676	0.99676	1.0	17880	0	-0.23429
IFRD2	5	0.016809	0.053716	0.891962	1064	3	-0.20778	0.88716	0.88766	1.0	15611	0	-0.20778
KRTAP9-1	3	0.016854	0.043878	0.861209	1065	2	-0.3452	0.78742	0.7875	1.0	13986	0	-0.3452
SIVA1	7	0.016856	0.061334	0.905839	1066	3	-0.095646	0.99097	0.99099	1.0	17731	0	-0.095646
CCDC71	5	0.016864	0.053875	0.891962	1067	3	-0.16286	0.82701	0.82892	1.0	14536	1	-0.16286
SGSM3	5	0.016885	0.053924	0.891962	1068	4	-0.33322	0.88513	0.88558	1.0	15576	0	-0.33322
BRD9	5	0.016909	0.053994	0.891962	1069	3	-0.25591	0.21938	0.38319	1.0	6611	2	-0.25591
CDT1	5	0.016918	0.05402	0.891962	1070	3	-0.57755	0.8364	0.83744	1.0	14690	1	-0.57755
SARNP	5	0.016919	0.054024	0.891962	1071	2	-0.045076	0.16672	0.32386	1.0	5604	2	-0.045076
LRP4	5	0.016952	0.054111	0.891962	1072	4	-0.19267	0.98402	0.98413	1.0	17575	0	-0.19267
DMRTC1B	2	0.016953	0.031633	0.827856	1073	2	-0.37358	0.98305	0.98296	1.0	17553	0	-0.37358
SSH3	5	0.016974	0.05418	0.891962	1074	1	0.094417	0.21375	0.37812	1.0	6514	2	0.094417
HNRNPR	5	0.016977	0.054185	0.891962	1075	4	-0.24993	0.96061	0.96076	1.0	17073	0	-0.24993
HADHA	5	0.016982	0.054196	0.891962	1076	2	-0.071563	0.98281	0.98292	1.0	17549	0	-0.071563
DESI2	4	0.016998	0.048427	0.873657	1077	1	0.063556	0.092243	0.20007	1.0	3622	1	0.063556
TFAP2D	5	0.017029	0.054334	0.892011	1078	2	-0.072916	0.98425	0.98436	1.0	17579	0	-0.072916
UNC5CL	5	0.017074	0.054458	0.892011	1079	3	-0.18382	0.99506	0.99508	1.0	17828	0	-0.18382
RAN	3	0.017081	0.044419	0.86487	1080	2	-2.2297	0.33248	0.41389	1.0	8318	1	-2.2297
CDK5R2	5	0.017133	0.054619	0.892011	1081	2	0.064587	0.42068	0.56841	1.0	9705	2	0.064587
ZDHHC21	5	0.017139	0.054631	0.892011	1082	2	0.032512	0.066333	0.16053	0.991987	2894	2	0.032512
UPK2	5	0.017154	0.05468	0.892011	1083	3	-0.21658	0.07794	0.18038	0.997995	3229	1	-0.21658
DHRSX	3	0.017181	0.044684	0.865832	1084	2	-0.11935	0.93583	0.93601	1.0	16575	0	-0.11935
RAB2A	5	0.017184	0.054768	0.892011	1085	3	-0.22118	0.81017	0.81459	1.0	14305	1	-0.22118
UNK	5	0.017194	0.054793	0.892011	1086	2	-0.12973	0.18649	0.35379	1.0	6083	2	-0.12973
USP14	5	0.017196	0.054799	0.892011	1087	3	-0.43881	0.81462	0.8184	1.0	14368	1	-0.43881
HOXB6	5	0.017249	0.054951	0.892011	1088	3	-0.21436	0.14724	0.29349	1.0	5087	2	-0.21436
UBR5	5	0.017271	0.05501	0.892011	1089	4	-0.44882	0.96195	0.96212	1.0	17096	0	-0.44882
ABI1	5	0.017284	0.05504	0.892011	1090	3	-0.3305	0.91576	0.91604	1.0	16155	0	-0.3305
KRT14	5	0.017286	0.055042	0.892011	1091	2	-0.055996	0.16767	0.32535	1.0	5624	2	-0.055996
MAGEA12	3	0.017289	0.044951	0.866908	1092	3	-0.26303	0.98271	0.98286	1.0	17547	0	-0.26303
FICD	5	0.017354	0.055252	0.892603	1093	3	-0.23031	0.057911	0.14602	0.981904	2654	1	-0.23031
TST	5	0.017359	0.055272	0.892603	1094	2	-0.08603	0.79558	0.80291	1.0	14097	1	-0.08603
BTBD10	5	0.017388	0.055351	0.892603	1095	3	-0.11997	0.29785	0.4546	1.0	7771	1	-0.11997
SLC52A3	5	0.017414	0.055413	0.892603	1096	2	-0.06274	0.73502	0.76061	1.0	13300	1	-0.06274
FAM89A	5	0.01746	0.055549	0.892603	1097	3	-0.18304	0.72898	0.75686	1.0	13226	1	-0.18304
CHRD	5	0.017464	0.055562	0.892603	1098	4	-0.33254	0.73317	0.75945	1.0	13273	1	-0.33254
NXPE4	5	0.017469	0.055578	0.892603	1099	2	-0.046367	0.48444	0.62893	1.0	10787	2	-0.046367
VPS33B	5	0.01749	0.055631	0.892603	1100	3	-0.24797	0.88282	0.88328	1.0	15526	0	-0.24797
PKD2	5	0.017494	0.055639	0.892603	1101	3	-0.25701	0.73383	0.75986	1.0	13282	1	-0.25701
BDH2	5	0.017609	0.055964	0.892603	1102	3	-0.46643	0.8978	0.89819	1.0	15809	0	-0.46643
EPS15L1	5	0.017621	0.055995	0.892603	1103	3	-0.42197	0.6088	0.69307	1.0	12062	1	-0.42197
BMP6	5	0.017634	0.056025	0.892603	1104	2	0.21034	0.094174	0.20769	1.0	3675	3	0.21034
UBQLN3	5	0.017635	0.05603	0.892603	1105	2	-0.1282	0.71176	0.74654	1.0	13022	1	-0.1282
C2orf70	5	0.017637	0.056036	0.892603	1106	4	-0.18853	0.33345	0.48712	1.0	8338	1	-0.18853
MED8	5	0.01765	0.056077	0.892603	1107	3	-0.22841	0.94299	0.94317	1.0	16729	0	-0.22841
PAK4	5	0.017689	0.056194	0.892603	1108	3	-0.16025	0.36485	0.51612	1.0	8846	1	-0.16025
TMEM184A	5	0.017694	0.056209	0.892603	1109	4	-0.22572	0.98399	0.9841	1.0	17572	0	-0.22572
APBB2	10	0.017703	0.073037	0.9249	1110	4	-0.076642	0.6841	0.8446	1.0	12741	2	-0.076642
TMPRSS11A	5	0.017712	0.056248	0.892603	1111	3	-0.41453	0.48646	0.63085	1.0	10820	1	-0.41453
UBL3	5	0.017721	0.056268	0.892603	1112	2	-0.099573	0.71467	0.74827	1.0	13046	1	-0.099573
FCRLA	13	0.017757	0.081227	0.934704	1113	2	0.14495	0.12398	0.34252	1.0	4471	6	0.14495
ST18	5	0.017791	0.056485	0.894725	1114	4	-0.11888	0.71997	0.75141	1.0	13109	1	-0.11888
LAMC1	5	0.017799	0.056501	0.894725	1115	1	0.016767	0.23645	0.39871	1.0	6857	2	0.016767
SMG8	5	0.017846	0.056623	0.89587	1116	3	-0.28234	0.47341	0.61832	1.0	10593	2	-0.28234
TNFRSF4	5	0.017909	0.056831	0.898369	1117	2	-0.098833	0.94714	0.94733	1.0	16804	0	-0.098833
RANBP3L	5	0.017964	0.056983	0.898688	1118	2	0.040081	0.32673	0.48088	1.0	8229	2	0.040081
TRIP12	5	0.017987	0.057047	0.898688	1119	4	-0.36047	0.93243	0.93267	1.0	16492	0	-0.36047
LSM7	5	0.018009	0.057096	0.898688	1120	3	-0.49105	0.10403	0.22407	1.0	3948	1	-0.49105
RNF125	5	0.018013	0.057113	0.898688	1121	4	-0.2359	0.94329	0.94348	1.0	16734	0	-0.2359
DPP4	5	0.018022	0.057137	0.898688	1122	2	0.14135	0.021086	0.065756	0.858891	1355	2	0.14135
EAPP	5	0.018042	0.057198	0.898688	1123	4	-0.44398	0.471	0.61603	1.0	10553	1	-0.44398
TAF3	5	0.018043	0.057201	0.898688	1124	4	-0.46897	0.86177	0.86199	1.0	15140	0	-0.46897
SMAD3	5	0.018068	0.057268	0.898907	1125	4	-0.26283	0.81562	0.81924	1.0	14381	1	-0.26283
MGARP	4	0.018075	0.050796	0.885553	1126	3	-0.33462	0.96474	0.96463	1.0	17153	0	-0.33462
ZMYND10	5	0.018083	0.057314	0.898907	1127	4	-0.19124	0.25815	0.41836	1.0	7181	1	-0.19124
CYP2C19	5	0.018128	0.057441	0.899746	1128	3	-0.16016	0.80622	0.81134	1.0	14246	1	-0.16016
PRR14L	5	0.018138	0.057468	0.899746	1129	4	-0.28682	0.96581	0.96601	1.0	17187	0	-0.28682
DUSP22	4	0.018186	0.051049	0.885553	1130	1	0.011869	0.81562	0.81515	1.0	14380	0	0.011869
FEZ2	5	0.018233	0.057724	0.900148	1131	3	-0.24404	0.72882	0.75677	1.0	13223	1	-0.24404
CHST9	8	0.018236	0.069121	0.916971	1132	3	-0.0097595	0.75282	0.85488	1.0	13525	1	-0.0097595
HRH2	5	0.018237	0.057736	0.900148	1133	4	-0.14383	0.97676	0.97692	1.0	17436	0	-0.14383
ARMC8	5	0.018238	0.057738	0.900148	1134	1	0.203	0.14476	0.2896	1.0	5019	3	0.203
CIRBP	5	0.018247	0.057761	0.900148	1135	3	-0.23329	0.85873	0.85894	1.0	15093	0	-0.23329
RALYL	5	0.018251	0.057771	0.900148	1136	4	-0.20295	0.45362	0.59961	1.0	10264	1	-0.20295
ANGPTL5	5	0.018279	0.057848	0.900148	1137	3	-1.2188	0.99296	0.99301	1.0	17777	0	-1.2188
TRIP6	5	0.018293	0.057893	0.900148	1138	3	-0.15887	0.5464	0.66589	1.0	11473	1	-0.15887
RHOBTB3	5	0.018348	0.058041	0.90154	1139	2	-0.099512	0.9344	0.93461	1.0	16539	0	-0.099512
ATAD3A	7	0.018364	0.06603	0.912872	1140	4	-0.19966	0.66535	0.78856	1.0	12564	2	-0.19966
SCN5A	4	0.018376	0.051471	0.885553	1141	3	-0.28673	0.94709	0.94697	1.0	16803	0	-0.28673
FOXC1	5	0.018387	0.058144	0.90154	1142	3	-0.15666	0.57591	0.67828	1.0	11738	1	-0.15666
DMXL2	5	0.018401	0.058177	0.90154	1143	4	-0.33039	0.93212	0.93235	1.0	16484	0	-0.33039
ZNF154	5	0.018403	0.058183	0.90154	1144	1	0.068404	0.74585	0.76762	1.0	13433	1	0.068404
ARHGAP36	4	0.018407	0.051542	0.885553	1145	3	-0.25586	0.93845	0.93828	1.0	16632	0	-0.25586
NOP56	5	0.018433	0.058269	0.902093	1146	4	-0.45063	0.99268	0.99275	1.0	17766	0	-0.45063
C6orf163	5	0.018535	0.058562	0.904423	1147	3	-0.18982	0.56784	0.67492	1.0	11668	1	-0.18982
MUC12	5	0.018542	0.058575	0.904423	1148	3	-0.22033	0.09908	0.2159	1.0	3820	2	-0.22033
TBC1D16	5	0.018574	0.05867	0.904423	1149	4	-0.20042	0.92257	0.92288	1.0	16297	0	-0.20042
SPAG16	5	0.018588	0.058707	0.904423	1150	2	-0.054493	0.018348	0.058226	0.838681	1234	1	-0.054493
BAZ1A	5	0.018616	0.058793	0.904423	1151	3	-0.34224	0.97294	0.97306	1.0	17348	0	-0.34224
GOLM1	5	0.018623	0.058813	0.904423	1152	1	0.082702	0.33496	0.48853	1.0	8369	2	0.082702
TAS1R3	5	0.018645	0.058873	0.904423	1153	4	-0.24292	0.94481	0.945	1.0	16755	0	-0.24292
IRX3	5	0.018649	0.058881	0.904423	1154	3	-0.10568	0.99233	0.99241	1.0	17760	0	-0.10568
SDHAF1	5	0.018678	0.058957	0.904423	1155	4	-0.22216	0.9941	0.99413	1.0	17812	0	-0.22216
DEDD2	5	0.018681	0.058967	0.904423	1156	4	-0.11376	0.26807	0.42733	1.0	7336	1	-0.11376
C12orf56	5	0.018746	0.059138	0.904423	1157	2	0.019239	0.91304	0.91336	1.0	16098	0	0.019239
LRTOMT	13	0.018746	0.085137	0.934704	1158	7	-0.13808	0.42522	0.70663	1.0	9776	2	-0.13808
MBD5	5	0.018754	0.059166	0.904423	1159	2	0.10946	0.43258	0.57969	1.0	9905	2	0.10946
DAK	5	0.018763	0.059192	0.904423	1160	2	-0.0042805	0.4915	0.63564	1.0	10918	2	-0.0042805
LHX6	8	0.018767	0.070639	0.922344	1161	5	-0.13778	0.69592	0.81736	1.0	12849	2	-0.13778
FTSJ1	5	0.018782	0.059239	0.904423	1162	4	-0.22948	0.98799	0.98805	1.0	17664	0	-0.22948
RAB13	5	0.018788	0.059252	0.904423	1163	1	0.09114	0.12179	0.25281	1.0	4407	2	0.09114
LELP1	5	0.018798	0.059279	0.904423	1164	2	-0.042924	0.3003	0.45681	1.0	7810	2	-0.042924
AATF	5	0.018803	0.059287	0.904423	1165	4	-0.54358	0.60566	0.69165	1.0	12027	1	-0.54358
AMFR	5	0.018816	0.059324	0.904423	1166	2	-0.06101	0.37032	0.52116	1.0	8942	2	-0.06101
GRIPAP1	5	0.018843	0.059392	0.904705	1167	3	-0.24071	0.9174	0.91771	1.0	16185	0	-0.24071
LAYN	5	0.018898	0.059545	0.905211	1168	1	0.054425	0.15629	0.3078	1.0	5343	2	0.054425
IGFBP5	5	0.018901	0.059559	0.905211	1169	4	-0.25492	0.93657	0.93681	1.0	16595	0	-0.25492
SELT	5	0.018913	0.059593	0.905211	1170	4	-0.47168	0.22025	0.38397	1.0	6628	1	-0.47168
ANKRD65	9	0.018926	0.075164	0.925364	1171	4	-0.17239	0.74843	0.85907	1.0	13467	2	-0.17239
LPL	5	0.018934	0.059643	0.905211	1172	4	-0.25281	0.51761	0.65437	1.0	11253	1	-0.25281
ZNF746	5	0.018952	0.059695	0.905211	1173	2	0.047282	0.094025	0.20744	1.0	3673	2	0.047282
CALD1	5	0.018964	0.059727	0.905211	1174	3	-0.28474	0.1559	0.30722	1.0	5331	2	-0.28474
BPY2C	5	0.018994	0.059824	0.905387	1175	4	-0.25438	0.0028683	0.012347	0.535691	408	1	-0.25438
MAP4K3	5	0.019	0.05984	0.905387	1176	3	-0.39385	0.90728	0.90766	1.0	15980	0	-0.39385
SLC18A3	5	0.019033	0.059936	0.905839	1177	4	-0.1441	0.99708	0.99708	1.0	17887	0	-0.1441
EZR	5	0.019117	0.060174	0.905839	1178	2	-0.039466	0.22126	0.38491	1.0	6651	2	-0.039466
ARHGDIA	5	0.01913	0.0602	0.905839	1179	4	-0.20789	0.82113	0.82386	1.0	14443	1	-0.20789
OGFOD1	5	0.019156	0.060272	0.905839	1180	3	-0.30675	0.99186	0.99192	1.0	17747	0	-0.30675
MPV17L	7	0.019162	0.068544	0.914858	1181	4	-0.14424	0.54911	0.70592	1.0	11495	2	-0.14424
LPO	5	0.019169	0.06031	0.905839	1182	3	-0.23696	0.46931	0.61442	1.0	10528	2	-0.23696
NPVF	5	0.019196	0.060378	0.905839	1183	4	-0.18952	0.97167	0.97181	1.0	17322	0	-0.18952
STK38	5	0.019197	0.06038	0.905839	1184	2	-0.019305	0.49665	0.64059	1.0	11008	1	-0.019305
ING1	10	0.019227	0.077833	0.930598	1185	5	-0.1382	0.96126	0.96526	1.0	17083	1	-0.1382
RAB9A	5	0.019251	0.060543	0.905839	1186	4	-0.25418	0.2641	0.42377	1.0	7275	1	-0.25418
C21orf91	5	0.019282	0.060632	0.905839	1187	3	-0.29688	0.92512	0.92544	1.0	16350	0	-0.29688
TPRG1	5	0.019314	0.060735	0.905839	1188	4	-0.20086	0.9904	0.99047	1.0	17721	0	-0.20086
CKMT2	5	0.019321	0.060754	0.905839	1189	3	-0.21964	0.44604	0.59233	1.0	10134	2	-0.21964
KCNK2	5	0.019333	0.060785	0.905839	1190	4	-0.21561	0.89736	0.89777	1.0	15797	0	-0.21561
SERF2	8	0.019336	0.072297	0.923852	1191	2	-0.046373	0.66866	0.80058	1.0	12601	2	-0.046373
PRM1	2	0.019343	0.035931	0.828084	1192	1	-0.38551	0.80184	0.80122	1.0	14184	0	-0.38551
FAM160A2	5	0.019357	0.060855	0.905839	1193	2	-0.04595	0.88852	0.88898	1.0	15639	0	-0.04595
LRP1	5	0.019384	0.060919	0.905839	1194	3	-0.25903	0.44765	0.59386	1.0	10169	1	-0.25903
SEMA4D	5	0.019392	0.060943	0.905839	1195	2	-0.076109	0.41938	0.5672	1.0	9684	1	-0.076109
TSEN34	4	0.019418	0.053814	0.891962	1196	1	0.11888	0.79402	0.79356	1.0	14073	0	0.11888
IKBKG	5	0.019418	0.061013	0.905839	1197	4	-0.37008	0.98834	0.98841	1.0	17670	0	-0.37008
FAM134C	5	0.019446	0.061089	0.905839	1198	2	-0.088512	0.52414	0.65693	1.0	11302	1	-0.088512
DNAJC27	5	0.019447	0.061091	0.905839	1199	3	-0.23026	0.89277	0.8932	1.0	15714	0	-0.23026
LRPPRC	5	0.019455	0.061118	0.905839	1200	2	-0.066814	0.75053	0.7707	1.0	13492	1	-0.066814
PHKA1	5	0.01946	0.061128	0.905839	1201	3	-0.23189	0.64998	0.71292	1.0	12415	1	-0.23189
DCUN1D4	5	0.019476	0.06117	0.905839	1202	4	-0.26216	0.15779	0.31019	1.0	5374	1	-0.26216
TBC1D22A	5	0.019482	0.061187	0.905839	1203	3	-0.25854	0.2288	0.3917	1.0	6755	1	-0.25854
ADCYAP1	4	0.019482	0.05396	0.891962	1204	3	-0.26814	0.75794	0.7584	1.0	13593	1	-0.26814
DNAL4	5	0.019501	0.061246	0.905839	1205	1	0.10902	0.111	0.23545	1.0	4116	3	0.10902
MTERF	5	0.019509	0.061267	0.905839	1206	2	0.14748	0.15965	0.31305	1.0	5414	3	0.14748
H6PD	4	0.019549	0.05409	0.891962	1207	2	-0.22593	0.93732	0.93716	1.0	16609	0	-0.22593
NOP14	4	0.019555	0.0541	0.891962	1208	3	-0.54648	0.22041	0.34673	1.0	6629	1	-0.54648
NAAA	5	0.019556	0.061392	0.905839	1209	2	0.11546	0.31212	0.46752	1.0	8014	2	0.11546
NR0B1	5	0.01958	0.061451	0.905839	1210	4	-0.18827	0.304	0.46011	1.0	7880	1	-0.18827
TMEM82	5	0.019598	0.061506	0.905839	1211	4	-0.1763	0.25472	0.41524	1.0	7133	1	-0.1763
ZNF417	4	0.019602	0.054189	0.891962	1212	3	-0.2434	0.97038	0.97028	1.0	17290	0	-0.2434
DNASE2	5	0.019611	0.061543	0.905839	1213	2	-0.038852	0.78937	0.7982	1.0	14012	1	-0.038852
STRA6	5	0.019623	0.061571	0.905839	1214	3	-0.26682	0.74732	0.76861	1.0	13452	1	-0.26682
BMPR1B	5	0.019626	0.06158	0.905839	1215	4	-0.16769	0.91069	0.91107	1.0	16043	0	-0.16769
TBC1D5	4	0.01963	0.054248	0.891989	1216	3	-0.31733	0.80279	0.8023	1.0	14199	0	-0.31733
CPEB2	5	0.019666	0.061676	0.906514	1217	2	-0.042993	0.88607	0.88653	1.0	15595	0	-0.042993
C6orf211	4	0.019681	0.054355	0.892011	1218	2	-0.042548	0.7353	0.73812	1.0	13304	1	-0.042548
VPS4B	5	0.019694	0.061754	0.906914	1219	4	-0.29883	0.70314	0.74151	1.0	12930	1	-0.29883
NIT2	5	0.019721	0.061829	0.907183	1220	2	0.0041476	0.48959	0.63381	1.0	10884	2	0.0041476
FGFBP2	5	0.019768	0.061967	0.907183	1221	3	-0.1847	0.792	0.80015	1.0	14050	1	-0.1847
DDX50	5	0.019776	0.061985	0.907183	1222	1	-0.068316	0.84543	0.84587	1.0	14833	1	-0.068316
PDZD7	5	0.019806	0.062069	0.907183	1223	3	-0.14375	0.98627	0.98638	1.0	17623	0	-0.14375
C15orf52	5	0.019811	0.062086	0.907183	1224	4	-0.21573	0.96848	0.96868	1.0	17238	0	-0.21573
GFPT1	5	0.019828	0.062142	0.907183	1225	2	0.0061258	0.083257	0.18938	1.0	3388	2	0.0061258
GLYAT	5	0.019845	0.062182	0.907183	1226	3	-0.25543	0.98459	0.98471	1.0	17589	0	-0.25543
SERPINE3	5	0.019886	0.062304	0.907595	1227	1	-0.00071068	0.058123	0.14639	0.981904	2658	1	-0.00071068
FUT2	5	0.01995	0.06247	0.907857	1228	2	-0.077987	0.32568	0.47989	1.0	8209	1	-0.077987
ACTB	4	0.019973	0.05501	0.892011	1229	3	-0.61771	0.65787	0.67742	1.0	12490	1	-0.61771
HRC	5	0.019995	0.062593	0.907857	1230	2	0.0034409	0.27403	0.43284	1.0	7425	2	0.0034409
FAM205A	5	0.02001	0.062639	0.907857	1231	3	-0.22732	0.39258	0.54205	1.0	9291	1	-0.22732
MGAT4C	5	0.020023	0.062679	0.907857	1232	3	-0.22606	0.87528	0.87576	1.0	15374	0	-0.22606
SNTA1	5	0.020028	0.062686	0.907857	1233	4	-0.32401	0.96574	0.96594	1.0	17183	0	-0.32401
TMPRSS13	5	0.02005	0.062747	0.907857	1234	1	-0.0046447	0.11985	0.24978	1.0	4359	1	-0.0046447
VANGL2	5	0.020055	0.062762	0.907857	1235	4	-0.2189	0.33071	0.48456	1.0	8288	1	-0.2189
HMGN4	4	0.020068	0.055209	0.892603	1236	3	-0.57023	0.88486	0.88435	1.0	15567	0	-0.57023
PTGER4	5	0.020077	0.062826	0.907857	1237	4	-0.20349	0.9898	0.98989	1.0	17704	0	-0.20349
TADA1	5	0.020101	0.062894	0.907857	1238	3	-0.4965	0.97621	0.9764	1.0	17426	0	-0.4965
TRAFD1	5	0.020105	0.062901	0.907857	1239	1	0.27136	0.1034	0.22304	1.0	3932	3	0.27136
MCF2L2	5	0.020113	0.06292	0.907857	1240	2	-0.024517	0.74605	0.76775	1.0	13437	1	-0.024517
HIST1H1B	5	0.020156	0.063033	0.908652	1241	4	-0.30086	0.89997	0.90034	1.0	15845	0	-0.30086
ZNF451	10	0.020167	0.080722	0.934704	1242	2	0.021726	0.21382	0.45496	1.0	6517	3	0.021726
SFXN2	5	0.020184	0.063115	0.90869	1243	3	-0.28184	0.49588	0.63985	1.0	10991	2	-0.28184
CKAP4	5	0.020213	0.06318	0.90869	1244	3	-0.28614	0.35744	0.5092	1.0	8715	1	-0.28614
LACTB	5	0.02023	0.063226	0.90869	1245	3	-0.26747	0.68717	0.73254	1.0	12775	1	-0.26747
NDUFAF1	5	0.020341	0.06353	0.912166	1246	2	0.40752	0.036565	0.107	0.943102	2011	3	0.40752
SUMF1	5	0.020368	0.063608	0.912314	1247	3	-0.21824	0.95069	0.95088	1.0	16878	0	-0.21824
SLC22A10	5	0.020379	0.063642	0.912314	1248	2	-0.11726	0.77897	0.7905	1.0	13856	1	-0.11726
TYMS	4	0.020382	0.055909	0.892603	1249	3	-1.2811	0.23017	0.35749	1.0	6774	1	-1.2811
WFDC10B	7	0.020389	0.072252	0.923852	1250	2	-0.18868	0.37276	0.58611	1.0	8975	2	-0.18868
FUZ	5	0.020406	0.063716	0.912652	1251	3	-0.2109	0.58393	0.68176	1.0	11817	1	-0.2109
ZMYND12	5	0.020434	0.063789	0.912872	1252	2	0.091327	0.30142	0.45779	1.0	7829	2	0.091327
MUSK	5	0.020452	0.063838	0.912872	1253	4	-0.25736	0.5721	0.6767	1.0	11702	1	-0.25736
HSBP1	3	0.020478	0.052729	0.891893	1254	3	-0.29325	0.97952	0.97968	1.0	17485	0	-0.29325
COL6A2	5	0.020487	0.063929	0.912872	1255	2	-0.015367	0.89758	0.89798	1.0	15803	0	-0.015367
GDAP2	5	0.020489	0.063938	0.912872	1256	3	-0.30826	0.52043	0.65548	1.0	11267	1	-0.30826
TPH2	5	0.020568	0.064155	0.912872	1257	4	-0.3438	0.62994	0.70295	1.0	12240	1	-0.3438
MAATS1	5	0.020599	0.064242	0.912872	1258	2	-0.12265	0.79633	0.80351	1.0	14113	1	-0.12265
SLC29A4	5	0.020624	0.064313	0.912872	1259	3	-0.24144	0.46636	0.61161	1.0	10478	1	-0.24144
PPAP2C	5	0.020703	0.064528	0.912872	1260	4	-0.24594	0.98759	0.98767	1.0	17658	0	-0.24594
CACNG3	5	0.020708	0.064543	0.912872	1261	3	-0.4297	0.44699	0.59322	1.0	10152	2	-0.4297
DND1	5	0.020726	0.064599	0.912872	1262	4	-0.22909	0.94044	0.94062	1.0	16678	0	-0.22909
EPC1	5	0.020746	0.064659	0.912872	1263	3	-0.23615	0.37116	0.522	1.0	8952	2	-0.23615
HIST1H2BB	3	0.020758	0.053451	0.891962	1264	2	-2.0577	0.18986	0.29667	1.0	6141	1	-2.0577
HNRNPDL	5	0.020783	0.064762	0.912872	1265	3	-0.2786	0.56762	0.67483	1.0	11663	1	-0.2786
NLRP8	5	0.02079	0.064778	0.912872	1266	4	-0.17118	0.74603	0.76774	1.0	13436	1	-0.17118
PIDD	5	0.020799	0.064809	0.912872	1267	4	-0.20685	0.69871	0.73899	1.0	12886	1	-0.20685
GAD2	5	0.020818	0.064862	0.912872	1268	3	-0.14316	0.91261	0.91294	1.0	16086	0	-0.14316
RBP1	5	0.020831	0.064892	0.912872	1269	4	-0.18179	0.82087	0.82363	1.0	14439	1	-0.18179
MS4A2	5	0.020855	0.064948	0.912872	1270	3	-0.13249	0.238	0.40014	1.0	6880	2	-0.13249
NYX	5	0.020858	0.064959	0.912872	1271	4	-0.16391	0.99716	0.99716	1.0	17890	0	-0.16391
LPCAT3	5	0.020864	0.064968	0.912872	1272	2	-0.0032776	0.60359	0.69072	1.0	12016	1	-0.0032776
STAU2	5	0.02087	0.064986	0.912872	1273	4	-0.31408	0.67845	0.72772	1.0	12690	1	-0.31408
SHQ1	5	0.020919	0.065128	0.912872	1274	2	-0.22708	0.96068	0.96083	1.0	17075	0	-0.22708
ARL10	5	0.020928	0.065152	0.912872	1275	1	0.095536	0.10632	0.22783	1.0	3997	1	0.095536
AVIL	5	0.020933	0.065164	0.912872	1276	3	-0.22107	0.96306	0.96326	1.0	17122	0	-0.22107
WIPF2	5	0.020947	0.065204	0.912872	1277	4	-0.25667	0.07658	0.17809	0.997995	3188	1	-0.25667
UST	5	0.020983	0.065302	0.912872	1278	2	-0.0017328	0.43115	0.57831	1.0	9883	1	-0.0017328
C17orf82	5	0.020985	0.065308	0.912872	1279	4	-0.16561	0.98837	0.98844	1.0	17672	0	-0.16561
NAT14	5	0.021037	0.065463	0.912872	1280	3	-0.12309	0.82668	0.82864	1.0	14529	1	-0.12309
PEX3	5	0.021043	0.065482	0.912872	1281	4	-0.32344	0.80111	0.80725	1.0	14172	1	-0.32344
EBPL	5	0.021049	0.065499	0.912872	1282	2	0.028328	0.32097	0.47551	1.0	8135	2	0.028328
KNG1	5	0.021076	0.065568	0.912872	1283	4	-0.22285	0.43639	0.58327	1.0	9972	1	-0.22285
SP5	5	0.021092	0.065624	0.912872	1284	2	-0.10692	0.92804	0.9283	1.0	16410	0	-0.10692
CCDC114	5	0.021094	0.065628	0.912872	1285	3	-0.28409	0.99563	0.99563	1.0	17841	0	-0.28409
EFHD1	9	0.021127	0.082555	0.934704	1286	3	0.022591	0.39954	0.6328	1.0	9387	2	0.022591
NPY4R	5	0.021141	0.065778	0.912872	1287	2	-0.086292	0.43289	0.57998	1.0	9911	1	-0.086292
STK24	5	0.021207	0.065963	0.912872	1288	3	-0.29004	0.04605	0.12504	0.963845	2298	1	-0.29004
CRYGB	5	0.021222	0.065996	0.912872	1289	3	-0.24514	0.30263	0.45887	1.0	7849	2	-0.24514
SULT1C4	5	0.021257	0.066099	0.912872	1290	3	-0.14	0.91274	0.91307	1.0	16088	0	-0.14
TRIM5	5	0.021298	0.066199	0.912872	1291	3	-0.25279	0.88874	0.88923	1.0	15643	0	-0.25279
CCDC94	4	0.021306	0.057882	0.900148	1292	1	0.17746	0.70642	0.71397	1.0	12967	1	0.17746
ARHGEF4	5	0.021311	0.06623	0.912872	1293	1	-0.032713	0.20473	0.3701	1.0	6374	2	-0.032713
PPAPDC1A	5	0.021318	0.066247	0.912872	1294	3	-0.37555	0.96274	0.96294	1.0	17115	0	-0.37555
ABR	11	0.021365	0.089347	0.934704	1295	5	-0.078421	0.60328	0.80372	1.0	12011	2	-0.078421
LPP	5	0.021379	0.066405	0.912872	1296	4	-0.24863	0.92881	0.92908	1.0	16423	0	-0.24863
ZNF74	5	0.021407	0.066487	0.912872	1297	3	-0.34475	0.0088198	0.030759	0.724878	754	2	-0.34475
EIF5	5	0.021414	0.066507	0.912872	1298	4	-0.3026	0.61632	0.6966	1.0	12128	1	-0.3026
PCDHGA10	5	0.021421	0.066525	0.912872	1299	2	-0.062987	0.97251	0.97264	1.0	17336	0	-0.062987
RSL1D1	5	0.021422	0.066527	0.912872	1300	3	-1.2656	0.91022	0.91062	1.0	16034	0	-1.2656
LTA	5	0.021476	0.066691	0.912872	1301	2	-0.094347	0.71402	0.74789	1.0	13041	1	-0.094347
C12orf73	5	0.021479	0.066698	0.912872	1302	3	-0.18858	0.30694	0.46278	1.0	7922	2	-0.18858
PPIL1	5	0.021479	0.066698	0.912872	1303	4	-0.57983	0.99533	0.99535	1.0	17835	0	-0.57983
LZTS2	5	0.021486	0.066714	0.912872	1304	4	-0.21831	0.51555	0.65357	1.0	11240	1	-0.21831
CSF3	6	0.021518	0.070415	0.922344	1305	3	-0.15274	0.33348	0.52271	1.0	8339	1	-0.15274
STAT5B	5	0.021531	0.066854	0.912872	1306	1	0.0053558	0.42096	0.56868	1.0	9710	1	0.0053558
TJAP1	5	0.021533	0.066863	0.912872	1307	3	-0.1349	0.41406	0.56222	1.0	9610	2	-0.1349
EXTL3	5	0.021571	0.066965	0.912872	1308	4	-0.15105	0.4489	0.59508	1.0	10193	1	-0.15105
MOCOS	5	0.021585	0.067005	0.912872	1309	3	-0.20701	0.84337	0.84388	1.0	14801	1	-0.20701
PARD3B	5	0.021617	0.067099	0.912872	1310	2	0.025796	0.028669	0.086283	0.916314	1671	2	0.025796
SLC12A4	5	0.02164	0.067151	0.912872	1311	2	-0.024983	0.61578	0.69635	1.0	12122	1	-0.024983
CP	5	0.021674	0.067241	0.912872	1312	2	-0.18347	0.75014	0.77045	1.0	13484	1	-0.18347
WDR77	5	0.021686	0.06727	0.912872	1313	4	-0.73927	0.99657	0.99656	1.0	17875	0	-0.73927
SREK1IP1	5	0.021692	0.067287	0.912872	1314	3	-0.60169	0.77992	0.79116	1.0	13867	1	-0.60169
FBXO46	5	0.021696	0.067298	0.912872	1315	4	-0.23175	0.48767	0.63198	1.0	10855	1	-0.23175
BLCAP	5	0.021749	0.067446	0.912872	1316	2	0.21268	0.017962	0.057167	0.836169	1213	3	0.21268
CPA3	5	0.02175	0.067447	0.912872	1317	2	-0.047428	0.43381	0.58083	1.0	9925	2	-0.047428
TRAIP	5	0.021762	0.067483	0.912872	1318	4	-0.24721	0.73358	0.75971	1.0	13275	1	-0.24721
GSTT2	3	0.02177	0.055937	0.892603	1319	2	-0.23731	0.75299	0.75314	1.0	13528	0	-0.23731
BRCC3	5	0.021776	0.067522	0.912872	1320	3	-0.26267	0.79551	0.80285	1.0	14095	1	-0.26267
C6orf120	5	0.021777	0.067524	0.912872	1321	2	0.025842	0.48285	0.62738	1.0	10758	2	0.025842
PAX7	5	0.021782	0.067534	0.912872	1322	4	-0.15854	0.7015	0.74056	1.0	12909	1	-0.15854
TUB	5	0.021805	0.067593	0.912982	1323	1	-0.011666	0.53494	0.66123	1.0	11372	1	-0.011666
PROX1	5	0.021843	0.067718	0.9132	1324	2	-0.19585	0.85678	0.85701	1.0	15057	0	-0.19585
ARL13A	5	0.021852	0.067742	0.9132	1325	2	-0.10101	0.57929	0.67974	1.0	11772	1	-0.10101
CEP170	5	0.021859	0.067761	0.9132	1326	3	-0.20801	0.4059	0.55466	1.0	9486	1	-0.20801
IFNA16	2	0.02186	0.04048	0.846114	1327	1	-0.49041	0.47116	0.4731	1.0	10558	1	-0.49041
SSMEM1	5	0.021883	0.067824	0.913361	1328	3	-0.23348	0.26698	0.42637	1.0	7314	2	-0.23348
ZNF233	5	0.021914	0.067917	0.913878	1329	2	-0.17435	0.029451	0.088305	0.921702	1702	1	-0.17435
SGPP1	5	0.021975	0.068082	0.913878	1330	4	-0.21244	0.97326	0.97338	1.0	17353	0	-0.21244
ZNF217	5	0.021979	0.068095	0.913878	1331	3	-0.22693	0.99102	0.9911	1.0	17733	0	-0.22693
C20orf173	5	0.021989	0.068121	0.913878	1332	3	-0.27778	0.97873	0.97887	1.0	17470	0	-0.27778
TLCD1	5	0.022024	0.068217	0.913878	1333	1	0.16447	0.047148	0.12691	0.963845	2336	2	0.16447
ANKRD32	5	0.022064	0.06834	0.914127	1334	4	-0.45518	0.97497	0.97514	1.0	17395	0	-0.45518
CLK4	5	0.022079	0.068375	0.914127	1335	1	0.178	0.02243	0.069453	0.866158	1414	3	0.178
D2HGDH	5	0.022098	0.068422	0.914127	1336	2	0.077459	0.75714	0.77506	1.0	13585	1	0.077459
CH25H	5	0.022104	0.068439	0.914127	1337	4	-0.30425	0.17615	0.33828	1.0	5810	1	-0.30425
CRCT1	5	0.022227	0.068762	0.91697	1338	3	-0.28889	0.43892	0.58564	1.0	10018	1	-0.28889
RTL1	5	0.022243	0.068805	0.91697	1339	2	-0.049219	0.9497	0.94988	1.0	16850	0	-0.049219
YOD1	5	0.022282	0.068907	0.916971	1340	4	-0.194	0.31009	0.46562	1.0	7986	1	-0.194
KRT78	5	0.022298	0.068949	0.916971	1341	2	-0.067982	0.93782	0.93801	1.0	16618	0	-0.067982
MICAL3	5	0.022335	0.069058	0.916971	1342	2	0.080408	0.58833	0.68371	1.0	11868	1	0.080408
DGKD	5	0.022352	0.069094	0.916971	1343	3	-0.22022	0.91126	0.91163	1.0	16053	0	-0.22022
ULBP1	5	0.022359	0.069115	0.916971	1344	3	-0.76944	0.58119	0.68054	1.0	11794	1	-0.76944
MDH1	5	0.022394	0.069205	0.916971	1345	3	-0.27184	0.77772	0.78955	1.0	13834	1	-0.27184
HSPB3	5	0.022478	0.06945	0.918355	1346	2	0.044695	0.75948	0.77663	1.0	13619	1	0.044695
DAB2IP	5	0.022517	0.069555	0.918355	1347	2	0.027377	0.16279	0.31787	1.0	5505	2	0.027377
AHNAK2	5	0.022536	0.069598	0.918355	1348	3	-0.22454	0.97418	0.97431	1.0	17369	0	-0.22454
CTGF	5	0.022545	0.069626	0.918355	1349	2	-0.082576	0.93902	0.93921	1.0	16644	0	-0.082576
P2RY1	5	0.022564	0.069675	0.918355	1350	2	-0.088755	0.96549	0.96569	1.0	17173	0	-0.088755
C18orf32	5	0.022583	0.069725	0.918355	1351	2	-0.052224	0.30987	0.46542	1.0	7980	2	-0.052224
TET2	5	0.02265	0.069925	0.919978	1352	2	-0.14055	0.76188	0.77832	1.0	13647	1	-0.14055
CCKAR	5	0.022664	0.06995	0.919978	1353	4	-0.20605	0.96982	0.96996	1.0	17271	0	-0.20605
GCK	5	0.022704	0.070053	0.920305	1354	3	-0.32592	0.98172	0.98186	1.0	17528	0	-0.32592
CSRNP2	5	0.022714	0.070077	0.920305	1355	3	-0.1976	0.64453	0.7102	1.0	12368	1	-0.1976
NPAS3	5	0.022763	0.070211	0.921387	1356	4	-0.17841	0.99187	0.99193	1.0	17750	0	-0.17841
IL20RA	5	0.02279	0.070287	0.921712	1357	4	-0.35473	0.84454	0.84502	1.0	14816	1	-0.35473
OBFC1	5	0.022843	0.070447	0.922344	1358	3	-0.92249	0.2077	0.3728	1.0	6425	1	-0.92249
RPLP2	4	0.022895	0.061337	0.905839	1359	2	-0.099996	0.036129	0.090137	0.924906	1997	2	-0.099996
FAM160B1	5	0.022899	0.070615	0.922344	1360	2	0.068591	0.42925	0.5765	1.0	9844	2	0.068591
GAREM	5	0.0229	0.070615	0.922344	1361	2	0.017841	0.92299	0.92329	1.0	16306	0	0.017841
ATG7	5	0.022927	0.070696	0.922344	1362	4	-0.2021	0.95932	0.95948	1.0	17048	0	-0.2021
MARVELD3	5	0.022942	0.070745	0.922344	1363	3	-0.19061	0.91623	0.91651	1.0	16165	0	-0.19061
TPPP3	5	0.023005	0.070922	0.923466	1364	2	-0.10125	0.75093	0.77095	1.0	13497	1	-0.10125
DKK1	5	0.023009	0.070933	0.923466	1365	2	-0.032302	0.79789	0.80472	1.0	14135	1	-0.032302
RDM1	5	0.023033	0.07101	0.923717	1366	4	-0.4215	0.54578	0.66564	1.0	11467	1	-0.4215
ATP13A3	5	0.023063	0.071091	0.923717	1367	2	-0.092489	0.8844	0.88486	1.0	15556	0	-0.092489
KANSL2	5	0.023068	0.071106	0.923717	1368	4	-0.71755	0.96218	0.96236	1.0	17102	0	-0.71755
C10orf113	5	0.023136	0.071287	0.923852	1369	3	-0.35803	0.85894	0.85914	1.0	15097	0	-0.35803
RBMX2	4	0.023153	0.06192	0.907183	1370	3	-0.60185	0.97909	0.97916	1.0	17477	0	-0.60185
PAPLN	5	0.023173	0.071378	0.923852	1371	3	-0.18701	0.95489	0.95511	1.0	16968	0	-0.18701
UBL4B	5	0.023189	0.071412	0.923852	1372	4	-0.241	0.07244	0.17101	0.99689	3072	1	-0.241
HES4	5	0.023213	0.071474	0.923852	1373	4	-0.16697	0.98479	0.98492	1.0	17596	0	-0.16697
MAF1	5	0.023228	0.071523	0.923852	1374	1	0.11899	0.21073	0.37547	1.0	6470	2	0.11899
FAM101A	5	0.023267	0.071631	0.923852	1375	3	-0.24603	0.89067	0.89113	1.0	15669	0	-0.24603
CYP2E1	5	0.023282	0.071673	0.923852	1376	4	-0.14473	0.92907	0.92933	1.0	16429	0	-0.14473
C9orf163	5	0.023283	0.071675	0.923852	1377	2	-0.059315	0.31003	0.46557	1.0	7984	1	-0.059315
SLC48A1	5	0.023338	0.071819	0.923852	1378	1	0.14029	0.13085	0.26742	1.0	4671	3	0.14029
CCNC	5	0.023341	0.071829	0.923852	1379	4	-0.61482	0.19573	0.36199	1.0	6220	1	-0.61482
TDRD5	5	0.023367	0.071893	0.923852	1380	3	-0.24902	0.95011	0.95029	1.0	16866	0	-0.24902
RHBDD3	5	0.023393	0.071962	0.923852	1381	4	-0.19893	0.99623	0.99622	1.0	17864	0	-0.19893
EIF4G3	5	0.023438	0.072077	0.923852	1382	4	-0.19468	0.97404	0.97417	1.0	17365	0	-0.19468
TSSC1	5	0.023448	0.072106	0.923852	1383	3	-0.46706	0.59101	0.6849	1.0	11890	1	-0.46706
PLOD2	5	0.023458	0.072133	0.923852	1384	3	-0.22112	0.17609	0.33819	1.0	5807	2	-0.22112
TMEM147	5	0.023498	0.072242	0.923852	1385	4	-0.22226	0.92984	0.9301	1.0	16446	0	-0.22226
DALRD3	5	0.023501	0.072252	0.923852	1386	4	-0.20605	0.98835	0.98841	1.0	17671	0	-0.20605
ROBO1	5	0.023502	0.072252	0.923852	1387	3	-0.31255	0.80276	0.80852	1.0	14198	1	-0.31255
SPDYE1	2	0.023529	0.043537	0.861209	1388	2	-2.0553	0.97647	0.97639	1.0	17431	0	-2.0553
PIGY	4	0.023598	0.062927	0.907857	1389	3	-0.60255	0.89676	0.89639	1.0	15787	0	-0.60255
ZNF830	5	0.023611	0.072538	0.924591	1390	2	0.17857	0.10822	0.23094	1.0	4043	3	0.17857
ITPRIPL2	5	0.023627	0.072573	0.924591	1391	4	-0.19783	0.95536	0.95555	1.0	16979	0	-0.19783
STOML1	5	0.02363	0.072581	0.924591	1392	3	-0.21235	0.93611	0.93635	1.0	16584	0	-0.21235
CHEK2	5	0.023635	0.072598	0.924591	1393	3	-0.2394	0.94524	0.94543	1.0	16765	0	-0.2394
IL5	5	0.023721	0.072821	0.924591	1394	3	-0.18041	0.25754	0.41776	1.0	7171	1	-0.18041
TMEM129	5	0.023721	0.072821	0.924591	1395	3	-0.24352	0.96981	0.96995	1.0	17270	0	-0.24352
USP44	5	0.023733	0.072855	0.924591	1396	3	-0.28616	0.77003	0.78397	1.0	13742	1	-0.28616
USP37	5	0.023736	0.072862	0.924591	1397	4	-0.27244	0.97822	0.97839	1.0	17460	0	-0.27244
PRLH	5	0.023739	0.072868	0.924591	1398	4	-0.13968	0.98864	0.98872	1.0	17678	0	-0.13968
ZNF563	4	0.023741	0.063237	0.90869	1399	2	-0.072055	0.16601	0.28617	1.0	5588	1	-0.072055
AKAP17A	5	0.023782	0.072979	0.9249	1400	3	-0.21109	0.93517	0.93539	1.0	16562	0	-0.21109
PSMB1	5	0.023827	0.073102	0.9249	1401	4	-0.72552	0.94181	0.94199	1.0	16709	0	-0.72552
SSH1	5	0.02383	0.07311	0.9249	1402	1	0.26462	0.017345	0.055432	0.834494	1183	3	0.26462
ZNF132	5	0.023851	0.073161	0.9249	1403	2	-0.15416	0.29965	0.45621	1.0	7802	1	-0.15416
MYO15A	5	0.023926	0.073373	0.9249	1404	4	-0.15961	0.96011	0.96028	1.0	17066	0	-0.15961
CCDC81	5	0.023929	0.073384	0.9249	1405	4	-0.28575	0.86139	0.86164	1.0	15135	0	-0.28575
CDYL	5	0.023935	0.073396	0.9249	1406	3	-0.28605	0.98192	0.98207	1.0	17534	0	-0.28605
SHISA4	5	0.023939	0.073411	0.9249	1407	2	-0.011508	0.76165	0.77816	1.0	13643	1	-0.011508
DUSP18	5	0.023994	0.073546	0.9249	1408	2	-0.027039	0.85931	0.85954	1.0	15102	0	-0.027039
ZNF727	5	0.024001	0.073564	0.9249	1409	3	-0.25375	0.71137	0.74632	1.0	13015	1	-0.25375
ZBTB5	5	0.024008	0.073579	0.9249	1410	2	0.12115	0.32551	0.47976	1.0	8204	2	0.12115
HYAL1	15	0.024031	0.10753	0.952636	1411	6	-0.062799	0.40307	0.70141	1.0	9441	5	-0.062799
TAS2R30	4	0.024103	0.064034	0.912872	1412	3	-0.4964	0.11611	0.23044	1.0	4263	1	-0.4964
LINGO3	5	0.024103	0.073838	0.925364	1413	3	-0.11263	0.49411	0.63816	1.0	10965	2	-0.11263
FER	5	0.024124	0.073888	0.925364	1414	3	-0.39156	0.67379	0.72521	1.0	12641	1	-0.39156
NTNG1	5	0.024155	0.073974	0.925364	1415	3	-0.26344	0.82594	0.82797	1.0	14522	1	-0.26344
ZNF823	5	0.024158	0.073983	0.925364	1416	1	0.38356	0.012566	0.041757	0.790029	940	3	0.38356
UGGT2	5	0.02417	0.074017	0.925364	1417	3	-0.33865	0.75479	0.77351	1.0	13554	1	-0.33865
ASIC4	5	0.024267	0.074274	0.925364	1418	4	-0.1481	0.99248	0.99256	1.0	17762	0	-0.1481
MOSPD1	5	0.024267	0.074276	0.925364	1419	1	0.13566	0.13261	0.27025	1.0	4720	2	0.13566
CHD2	5	0.024278	0.0743	0.925364	1420	3	-0.39599	0.72344	0.75352	1.0	13152	1	-0.39599
PARD6B	5	0.02432	0.074412	0.925364	1421	4	-0.64088	0.98387	0.98399	1.0	17567	0	-0.64088
MAP3K10	5	0.024322	0.074418	0.925364	1422	3	-0.11751	0.44799	0.5942	1.0	10176	1	-0.11751
GPR139	5	0.024333	0.07445	0.925364	1423	3	-0.27656	0.46717	0.61239	1.0	10493	2	-0.27656
FCRL5	5	0.024345	0.074482	0.925364	1424	3	-0.1636	0.079871	0.18368	0.997995	3284	2	-0.1636
CDKN2A	10	0.024365	0.093563	0.936929	1425	4	-0.026776	0.27163	0.52096	1.0	7383	1	-0.026776
ATOX1	3	0.024409	0.062226	0.907183	1426	3	-0.48104	0.97559	0.97582	1.0	17408	0	-0.48104
SPATA31D1	5	0.024431	0.074714	0.925364	1427	2	-0.089733	0.86986	0.87017	1.0	15288	0	-0.089733
ISX	4	0.024442	0.064763	0.912872	1428	3	-0.29277	0.85792	0.85745	1.0	15078	0	-0.29277
FNDC1	5	0.024448	0.074758	0.925364	1429	3	-0.20037	0.79557	0.80289	1.0	14096	1	-0.20037
RIMBP2	5	0.024486	0.07486	0.925364	1430	1	-0.0079675	0.22272	0.3862	1.0	6671	2	-0.0079675
MYO1H	5	0.024489	0.07487	0.925364	1431	3	-0.34253	0.72051	0.75173	1.0	13115	1	-0.34253
NUP62	5	0.0245	0.074901	0.925364	1432	3	-0.3102	0.92681	0.92707	1.0	16382	0	-0.3102
JAM2	5	0.02451	0.074931	0.925364	1433	3	-0.22283	0.69775	0.73845	1.0	12872	1	-0.22283
CLN6	5	0.024511	0.074934	0.925364	1434	2	-0.04693	0.92	0.92034	1.0	16245	0	-0.04693
RETN	5	0.024518	0.07495	0.925364	1435	4	-0.15065	0.51101	0.65185	1.0	11204	1	-0.15065
EBF4	5	0.024526	0.07497	0.925364	1436	3	-0.1871	0.97496	0.97513	1.0	17394	0	-0.1871
HADHB	4	0.02455	0.064995	0.912872	1437	2	-0.028624	0.096095	0.20725	1.0	3729	2	-0.028624
PNOC	8	0.024554	0.087301	0.934704	1438	4	-0.15608	0.87669	0.9045	1.0	15417	1	-0.15608
RNF144B	5	0.02457	0.075093	0.925364	1439	2	0.054966	0.37218	0.52297	1.0	8966	2	0.054966
TXNDC12	5	0.024593	0.075157	0.925364	1440	4	-0.19515	0.67436	0.72551	1.0	12647	1	-0.19515
PEPD	5	0.024595	0.075162	0.925364	1441	2	-0.063244	0.84797	0.84832	1.0	14882	1	-0.063244
NUDT16	7	0.024606	0.085058	0.934704	1442	5	-0.18075	0.32997	0.53968	1.0	8276	1	-0.18075
LCE2D	2	0.024608	0.045474	0.868248	1443	2	-0.99404	0.97539	0.97532	1.0	17401	0	-0.99404
SAMD7	5	0.024619	0.075213	0.925364	1444	3	-0.28143	0.83226	0.83361	1.0	14628	1	-0.28143
APOL5	5	0.024629	0.075243	0.925364	1445	3	-0.22828	0.9373	0.9375	1.0	16608	0	-0.22828
PLA2G4A	5	0.02465	0.075292	0.925364	1446	2	0.16116	0.08289	0.18876	0.999987	3375	3	0.16116
CYLC2	5	0.02465	0.075293	0.925364	1447	2	0.072099	0.82234	0.82488	1.0	14467	1	0.072099
ADRBK2	5	0.024702	0.075439	0.926053	1448	3	-0.28736	0.82687	0.8288	1.0	14534	1	-0.28736
HGF	5	0.024707	0.075452	0.926053	1449	3	-0.46292	0.4117	0.56006	1.0	9578	2	-0.46292
SRSF10	6	0.024733	0.07852	0.93091	1450	1	0.0047414	0.92718	0.92703	1.0	16390	0	0.0047414
DSCR4	5	0.024759	0.075583	0.926396	1451	3	-0.6046	0.71906	0.75089	1.0	13098	1	-0.6046
ARHGAP28	5	0.024759	0.075583	0.926396	1452	2	-0.086589	0.2746	0.43335	1.0	7435	1	-0.086589
PARP4	5	0.024799	0.075696	0.927147	1453	2	0.15255	0.26527	0.42481	1.0	7291	2	0.15255
SLC19A3	5	0.024869	0.075886	0.928214	1454	2	-0.098386	0.91868	0.919	1.0	16218	0	-0.098386
ACYP1	5	0.02489	0.075946	0.92831	1455	3	-0.21729	0.7997	0.80613	1.0	14154	1	-0.21729
KIAA1257	5	0.024952	0.076101	0.929405	1456	4	-0.18126	0.40755	0.55622	1.0	9514	1	-0.18126
PI15	5	0.02501	0.076261	0.929405	1457	3	-0.22386	0.8991	0.89949	1.0	15827	0	-0.22386
F2RL3	5	0.025029	0.076311	0.929405	1458	3	-0.14729	0.36168	0.51315	1.0	8784	2	-0.14729
CDH13	5	0.025075	0.076432	0.929405	1459	4	-0.17553	0.66616	0.72114	1.0	12575	1	-0.17553
CA12	5	0.025087	0.076454	0.929405	1460	1	0.16448	0.10341	0.22306	1.0	3933	3	0.16448
SMEK2	5	0.02509	0.076459	0.929405	1461	4	-0.25067	0.99373	0.99375	1.0	17796	0	-0.25067
TRAPPC11	5	0.025119	0.076546	0.929405	1462	4	-0.3795	0.69277	0.7356	1.0	12819	1	-0.3795
SAFB	5	0.025141	0.076604	0.929405	1463	4	-0.31047	0.80722	0.81217	1.0	14261	1	-0.31047
AP5B1	5	0.025141	0.076604	0.929405	1464	3	-0.21753	0.82565	0.82769	1.0	14517	1	-0.21753
NOVA2	5	0.025149	0.076625	0.929405	1465	3	-0.13621	0.87453	0.87499	1.0	15359	0	-0.13621
KIAA0196	5	0.025178	0.0767	0.929405	1466	4	-0.28003	0.97566	0.97585	1.0	17411	0	-0.28003
FBXO38	5	0.025197	0.076751	0.929405	1467	1	-0.047013	0.42787	0.57521	1.0	9819	2	-0.047013
CTBP2	5	0.0252	0.076758	0.929405	1468	4	-0.25355	0.74405	0.7664	1.0	13410	1	-0.25355
IRAK3	5	0.02524	0.076855	0.929726	1469	4	-0.19056	0.76713	0.78193	1.0	13706	1	-0.19056
IFNG	4	0.025248	0.066504	0.912872	1470	3	-0.30367	0.8032	0.80273	1.0	14204	0	-0.30367
AVL9	5	0.025251	0.076888	0.929726	1471	2	-0.12186	0.85532	0.85559	1.0	15017	0	-0.12186
KRTAP19-3	3	0.025261	0.064274	0.912872	1472	2	-0.39628	0.62574	0.62894	1.0	12208	1	-0.39628
PCF11	5	0.025279	0.076964	0.929734	1473	2	-0.21781	0.75961	0.77673	1.0	13622	1	-0.21781
MDH1B	5	0.025289	0.076992	0.929734	1474	3	-0.18887	0.15813	0.3107	1.0	5380	1	-0.18887
ZHX1	5	0.025309	0.077062	0.929925	1475	2	-0.053417	0.85161	0.85192	1.0	14943	0	-0.053417
BAIAP2L2	5	0.025343	0.077147	0.929925	1476	4	-0.1287	0.55112	0.66785	1.0	11511	1	-0.1287
ILKAP	5	0.02536	0.077198	0.929925	1477	2	0.06432	0.45197	0.598	1.0	10237	2	0.06432
KIAA0232	4	0.025382	0.0668	0.912872	1478	3	-0.22619	0.13282	0.24909	1.0	4726	1	-0.22619
GDI1	5	0.02541	0.077347	0.929925	1479	3	-0.30109	0.15423	0.30461	1.0	5277	2	-0.30109
SLC45A3	5	0.025415	0.077363	0.929925	1480	1	0.042005	0.85142	0.85174	1.0	14938	0	0.042005
ITSN2	5	0.025417	0.077366	0.929925	1481	4	-0.38269	0.99573	0.99573	1.0	17845	0	-0.38269
NPY5R	5	0.02543	0.077404	0.929925	1482	2	-0.11476	0.89893	0.89932	1.0	15826	0	-0.11476
CLDN11	5	0.025437	0.077423	0.929925	1483	3	-0.21776	0.67372	0.72517	1.0	12639	1	-0.21776
SLC4A1	5	0.02547	0.077516	0.929925	1484	2	0.0226	0.13012	0.26623	1.0	4642	2	0.0226
C19orf77	5	0.025511	0.077647	0.930598	1485	3	-0.26036	0.76055	0.77739	1.0	13634	1	-0.26036
PCDH17	5	0.025524	0.077688	0.930598	1486	3	-0.19277	0.45438	0.60035	1.0	10278	1	-0.19277
RGS9BP	4	0.025557	0.067162	0.912872	1487	1	0.041428	0.23962	0.36787	1.0	6909	1	0.041428
AKAP13	5	0.025579	0.077837	0.930598	1488	1	0.054583	0.45999	0.60558	1.0	10367	2	0.054583
ASGR1	5	0.02558	0.077838	0.930598	1489	3	-0.23166	0.46592	0.61121	1.0	10467	1	-0.23166
INS-IGF2	4	0.025617	0.067284	0.912872	1490	3	-0.21887	0.95941	0.95927	1.0	17050	0	-0.21887
PLSCR3	5	0.025624	0.077951	0.930847	1491	4	-0.13047	0.97441	0.97457	1.0	17374	0	-0.13047
AGA	5	0.025665	0.078057	0.930847	1492	3	-0.33547	0.26515	0.42471	1.0	7289	1	-0.33547
POMGNT1	5	0.025688	0.078125	0.930847	1493	1	0.030408	0.23715	0.39937	1.0	6865	1	0.030408
KCMF1	5	0.025702	0.078169	0.930847	1494	4	-0.38489	0.99149	0.99157	1.0	17739	0	-0.38489
UBR2	5	0.025739	0.078272	0.93091	1495	4	-0.23317	0.97854	0.9787	1.0	17465	0	-0.23317
LINGO2	5	0.025743	0.078287	0.93091	1496	1	0.1053	0.050959	0.13373	0.973457	2446	2	0.1053
C2CD3	5	0.025797	0.078406	0.93091	1497	2	-0.10644	0.71665	0.74942	1.0	13070	1	-0.10644
RNASE2	5	0.025804	0.078421	0.93091	1498	2	0.072961	0.3313	0.48514	1.0	8299	2	0.072961
GRIN3A	5	0.025884	0.07862	0.93091	1499	4	-0.25839	0.94998	0.95016	1.0	16859	0	-0.25839
LHX9	5	0.025895	0.078652	0.93091	1500	2	0.26294	0.039398	0.11301	0.947289	2111	3	0.26294
SPDL1	5	0.025907	0.078678	0.93091	1501	2	0.064468	0.18098	0.34558	1.0	5930	2	0.064468
PIGW	5	0.025936	0.07877	0.93091	1502	3	-0.21567	0.18367	0.34962	1.0	6012	1	-0.21567
GPATCH11	8	0.025939	0.091174	0.934704	1503	5	-0.38773	0.20124	0.4167	1.0	6308	2	-0.38773
PARD6G	5	0.025955	0.078818	0.93091	1504	4	-0.17893	0.91539	0.91566	1.0	16148	0	-0.17893
SASH1	5	0.025961	0.078832	0.93091	1505	3	-0.11917	0.21865	0.38253	1.0	6593	2	-0.11917
MARCH3	5	0.025967	0.078849	0.93091	1506	2	0.065073	0.21902	0.38287	1.0	6601	1	0.065073
FAM212A	5	0.025977	0.078873	0.93091	1507	3	-0.12764	0.24222	0.40396	1.0	6952	2	-0.12764
ARIH1	5	0.025985	0.078899	0.93091	1508	4	-0.7542	0.45496	0.6009	1.0	10289	1	-0.7542
ZFYVE26	5	0.02607	0.079151	0.933277	1509	1	-0.081621	0.92568	0.92597	1.0	16363	0	-0.081621
CDC34	5	0.026098	0.079221	0.933489	1510	4	-0.37455	0.99279	0.99286	1.0	17770	0	-0.37455
ABCA13	5	0.026125	0.079299	0.933805	1511	3	-0.2282	0.777	0.78905	1.0	13822	1	-0.2282
ST6GALNAC4	5	0.02615	0.079367	0.933962	1512	3	-0.13398	0.99443	0.99446	1.0	17814	0	-0.13398
CRYZL1	5	0.026165	0.079417	0.933962	1513	4	-0.65956	0.99459	0.99462	1.0	17819	0	-0.65956
GRIK4	5	0.026191	0.07949	0.934212	1514	2	0.097783	0.24265	0.40435	1.0	6959	2	0.097783
CHRNA4	5	0.026234	0.079617	0.934704	1515	1	0.012502	0.1108	0.23514	1.0	4113	2	0.012502
LAMA3	5	0.026263	0.079684	0.934704	1516	4	-0.17528	0.99639	0.99637	1.0	17866	0	-0.17528
PTPN1	5	0.026325	0.079857	0.934704	1517	3	-0.29168	0.087483	0.19652	1.0	3493	2	-0.29168
C1orf87	5	0.026334	0.079884	0.934704	1518	3	-0.61264	0.89576	0.89624	1.0	15769	0	-0.61264
VNN1	5	0.026343	0.079909	0.934704	1519	3	-0.21243	0.13726	0.27767	1.0	4835	2	-0.21243
ING2	5	0.026426	0.080146	0.934704	1520	2	0.0067079	0.0050178	0.019381	0.631023	550	2	0.0067079
SPRED3	5	0.026453	0.080212	0.934704	1521	2	0.034174	0.47501	0.61984	1.0	10620	1	0.034174
UPRT	5	0.026482	0.080294	0.934704	1522	3	-0.17986	0.27968	0.43795	1.0	7500	1	-0.17986
TGFB1I1	5	0.026494	0.080326	0.934704	1523	4	-0.21293	0.30354	0.45969	1.0	7871	1	-0.21293
TMEM169	5	0.026498	0.080336	0.934704	1524	3	-0.26152	0.88328	0.88373	1.0	15537	0	-0.26152
LIPJ	5	0.026509	0.080369	0.934704	1525	4	-0.23712	0.53403	0.66088	1.0	11364	1	-0.23712
NKX6-2	5	0.026528	0.080431	0.934704	1526	2	0.055534	0.21576	0.37987	1.0	6545	2	0.055534
IMPA2	5	0.026582	0.080576	0.934704	1527	4	-0.12777	0.96892	0.96909	1.0	17250	0	-0.12777
KCNQ3	5	0.026655	0.080794	0.934704	1528	3	-0.23403	0.8212	0.82391	1.0	14445	1	-0.23403
FKBP7	5	0.026671	0.080831	0.934704	1529	1	0.13714	0.075646	0.17652	0.997399	3166	2	0.13714
SOWAHD	5	0.026677	0.080849	0.934704	1530	4	-0.11609	0.93314	0.93335	1.0	16511	0	-0.11609
CYP1A1	5	0.026715	0.080968	0.934704	1531	4	-0.17892	0.29224	0.44939	1.0	7690	1	-0.17892
NRIP1	5	0.026725	0.080996	0.934704	1532	2	-0.1796	0.076788	0.17844	0.997995	3193	2	-0.1796
UBQLNL	5	0.026748	0.081064	0.934704	1533	3	-0.21565	0.33034	0.48422	1.0	8283	1	-0.21565
ELF2	5	0.026776	0.081135	0.934704	1534	4	-0.35764	0.93531	0.93553	1.0	16567	0	-0.35764
NTAN1	5	0.02678	0.081143	0.934704	1535	4	-0.3296	0.4155	0.56358	1.0	9629	1	-0.3296
TCAP	5	0.026807	0.081214	0.934704	1536	4	-0.1984	0.92999	0.93026	1.0	16448	0	-0.1984
ABCG2	5	0.026834	0.081292	0.934704	1537	2	-0.087223	0.95001	0.95019	1.0	16863	0	-0.087223
DNAJC4	5	0.026837	0.081302	0.934704	1538	2	0.26049	0.028043	0.084619	0.910799	1650	3	0.26049
TOMM34	5	0.026841	0.08131	0.934704	1539	4	-0.20735	0.3721	0.5229	1.0	8965	1	-0.20735
ZNF438	5	0.026868	0.081378	0.934704	1540	2	-0.039971	0.33776	0.49108	1.0	8421	2	-0.039971
HIST1H3H	5	0.026928	0.081549	0.934704	1541	3	-0.25866	0.35564	0.50752	1.0	8684	1	-0.25866
GALNT6	5	0.026944	0.081589	0.934704	1542	2	-0.055392	0.94868	0.94888	1.0	16826	0	-0.055392
GNL2	5	0.026975	0.081672	0.934704	1543	4	-0.43093	0.6536	0.71474	1.0	12456	1	-0.43093
AP3B2	5	0.027053	0.081899	0.934704	1544	2	0.10897	0.37521	0.52582	1.0	9010	2	0.10897
FKBP4	5	0.027082	0.081976	0.934704	1545	3	-0.20044	0.46568	0.61096	1.0	10461	2	-0.20044
COMMD2	5	0.02711	0.082055	0.934704	1546	4	-0.33823	0.95291	0.9531	1.0	16927	0	-0.33823
CMTR1	5	0.027132	0.082123	0.934704	1547	3	-0.3223	0.8186	0.82171	1.0	14410	1	-0.3223
FAM127A	5	0.027133	0.082128	0.934704	1548	4	-0.14424	0.6205	0.69852	1.0	12162	1	-0.14424
GGCT	11	0.027135	0.10793	0.952636	1549	3	0.030503	0.022971	0.095069	0.929989	1449	4	0.030503
ZMYND11	5	0.027137	0.082141	0.934704	1550	4	-0.3149	0.98418	0.98429	1.0	17577	0	-0.3149
IL27	5	0.027147	0.082177	0.934704	1551	3	-0.20167	0.87669	0.87715	1.0	15416	0	-0.20167
PLLP	5	0.027153	0.082191	0.934704	1552	4	-0.1474	0.87946	0.87992	1.0	15469	0	-0.1474
BBC3	18	0.027158	0.1259	0.956164	1553	9	-0.13273	0.7975	0.94118	1.0	14126	3	-0.13273
AMPD3	5	0.027162	0.082207	0.934704	1554	2	0.018105	0.72829	0.75645	1.0	13216	1	0.018105
SCTR	5	0.027236	0.082401	0.934704	1555	3	-0.29529	0.69103	0.73466	1.0	12808	1	-0.29529
PPP1R21	4	0.027254	0.07074	0.922344	1556	3	-0.55368	0.98843	0.98854	1.0	17674	0	-0.55368
JADE1	5	0.027273	0.082504	0.934704	1557	4	-0.22102	0.99383	0.99385	1.0	17800	0	-0.22102
MTMR6	5	0.027284	0.082531	0.934704	1558	4	-0.48088	0.93376	0.93398	1.0	16524	0	-0.48088
PDHA1	5	0.027325	0.082634	0.934704	1559	2	-0.1751	0.90804	0.9084	1.0	16001	0	-0.1751
RCOR3	5	0.02735	0.082705	0.934704	1560	4	-0.19851	0.99097	0.99104	1.0	17729	0	-0.19851
KL	5	0.027369	0.082751	0.934704	1561	4	-0.13141	0.95255	0.95273	1.0	16913	0	-0.13141
ATP6V0E1	5	0.027397	0.082823	0.934704	1562	2	-0.084589	0.49647	0.64041	1.0	11005	2	-0.084589
PELI1	5	0.027407	0.082847	0.934704	1563	2	-0.063983	0.35924	0.51084	1.0	8741	1	-0.063983
KRTAP19-5	3	0.027413	0.069312	0.917622	1564	3	-0.11781	0.97259	0.97278	1.0	17341	0	-0.11781
C2CD4A	5	0.027451	0.082965	0.934704	1565	4	-0.15805	0.94259	0.94277	1.0	16721	0	-0.15805
NPR2	5	0.027478	0.083032	0.934704	1566	4	-0.15728	0.9706	0.97074	1.0	17300	0	-0.15728
PWWP2B	5	0.027494	0.08307	0.934704	1567	4	-0.17653	0.99328	0.99332	1.0	17783	0	-0.17653
ANKRD7	5	0.027502	0.083093	0.934704	1568	4	-0.36768	0.99724	0.99725	1.0	17892	0	-0.36768
HIST1H2BE	3	0.027511	0.069544	0.918355	1569	2	-1.5874	0.1042	0.18143	0.997995	3951	1	-1.5874
NPFFR2	5	0.027544	0.083215	0.934704	1570	1	0.20047	0.15616	0.30762	1.0	5340	3	0.20047
PCDHGB2	5	0.027549	0.083228	0.934704	1571	4	-0.17778	0.99097	0.99104	1.0	17730	0	-0.17778
HSPB1	5	0.027576	0.083303	0.934704	1572	4	-0.19249	0.9945	0.99454	1.0	17815	0	-0.19249
PDXP	5	0.027584	0.083322	0.934704	1573	4	-0.16257	0.99569	0.99569	1.0	17843	0	-0.16257
CYP11A1	5	0.027646	0.083484	0.934704	1574	3	-0.33068	0.48979	0.63398	1.0	10889	1	-0.33068
SLC16A2	5	0.027653	0.083496	0.934704	1575	2	0.12665	0.094592	0.2084	1.0	3690	3	0.12665
FBL	5	0.027663	0.083521	0.934704	1576	3	-0.3901	0.074643	0.17479	0.997133	3145	1	-0.3901
APBB1	5	0.02774	0.083732	0.934704	1577	4	-0.11014	0.99577	0.99576	1.0	17846	0	-0.11014
SYNPO	5	0.027762	0.083789	0.934704	1578	2	0.084913	0.087204	0.19606	1.0	3482	3	0.084913
ADORA3	12	0.027763	0.11143	0.952636	1579	6	-0.16253	0.28198	0.5598	1.0	7542	3	-0.16253
MMP19	5	0.027769	0.083805	0.934704	1580	3	-0.38859	0.59191	0.68533	1.0	11904	1	-0.38859
PLXNA4	5	0.027773	0.083816	0.934704	1581	3	-0.16443	0.98124	0.98141	1.0	17517	0	-0.16443
TXNRD3NB	5	0.027775	0.083824	0.934704	1582	4	-0.1586	0.92629	0.92656	1.0	16375	0	-0.1586
TMC3	5	0.027816	0.083933	0.934704	1583	2	0.02248	0.36702	0.51808	1.0	8878	2	0.02248
FAM209B	5	0.027841	0.084002	0.934704	1584	3	-0.20248	0.89428	0.89475	1.0	15738	0	-0.20248
LDLRAD1	10	0.027847	0.10396	0.945255	1585	5	-0.097899	0.56781	0.77093	1.0	11667	2	-0.097899
TNFAIP8L3	5	0.027852	0.084026	0.934704	1586	3	-0.2733	0.2965	0.45334	1.0	7757	1	-0.2733
NQO2	5	0.027871	0.084068	0.934704	1587	2	0.074263	0.10937	0.23281	1.0	4071	2	0.074263
LSS	5	0.027893	0.084128	0.934704	1588	4	-0.20165	0.97218	0.97233	1.0	17332	0	-0.20165
C2orf91	5	0.027951	0.084285	0.934704	1589	3	-0.2049	0.21333	0.37775	1.0	6506	1	-0.2049
CELF1	4	0.027961	0.072262	0.923852	1590	1	-0.031444	0.7087	0.7158	1.0	12990	1	-0.031444
VEPH1	5	0.027968	0.084331	0.934704	1591	4	-0.23966	0.56344	0.67303	1.0	11629	1	-0.23966
SLC11A1	5	0.02798	0.084365	0.934704	1592	2	-0.081371	0.8235	0.82584	1.0	14490	1	-0.081371
SPAG17	5	0.027984	0.084382	0.934704	1593	4	-0.14947	0.97804	0.97822	1.0	17459	0	-0.14947
TMEM216	5	0.027988	0.084389	0.934704	1594	4	-0.37212	0.99515	0.99515	1.0	17829	0	-0.37212
GYLTL1B	5	0.027996	0.084407	0.934704	1595	4	-0.17266	0.74364	0.76612	1.0	13405	1	-0.17266
SLC35D1	5	0.028049	0.084552	0.934704	1596	3	-0.30016	0.73672	0.7617	1.0	13319	1	-0.30016
SF3A3	5	0.028066	0.084601	0.934704	1597	3	-0.59363	0.8395	0.84023	1.0	14733	1	-0.59363
FAM83C	5	0.028091	0.084665	0.934704	1598	4	-0.24564	0.54918	0.66707	1.0	11496	1	-0.24564
AKAP9	5	0.028108	0.08472	0.934704	1599	2	0.03244	0.2837	0.44165	1.0	7567	1	0.03244
IL5RA	5	0.02811	0.08472	0.934704	1600	3	-0.31355	0.63462	0.7053	1.0	12279	1	-0.31355
SLC27A1	5	0.02815	0.084833	0.934704	1601	3	-0.19686	0.1761	0.33821	1.0	5808	1	-0.19686
BEGAIN	5	0.028178	0.084901	0.934704	1602	3	-0.31365	0.7239	0.75379	1.0	13160	1	-0.31365
JMJD1C	5	0.028198	0.084963	0.934704	1603	1	0.095604	0.21899	0.38284	1.0	6599	2	0.095604
ERI3	5	0.028203	0.084977	0.934704	1604	2	0.26406	0.047058	0.12675	0.963845	2330	3	0.26406
PCDHGC4	5	0.028223	0.085031	0.934704	1605	3	-0.22123	0.61208	0.69461	1.0	12087	1	-0.22123
NEDD8	3	0.028232	0.071213	0.923852	1606	2	-1.0468	0.57871	0.5882	1.0	11761	1	-1.0468
TNNT3	4	0.028233	0.072809	0.924591	1607	3	-0.25995	0.97284	0.97279	1.0	17346	0	-0.25995
ELAC1	5	0.028252	0.085106	0.934704	1608	2	-0.14383	0.98248	0.98258	1.0	17545	0	-0.14383
PTCRA	7	0.028255	0.095973	0.940231	1609	2	0.11502	0.071975	0.19243	1.0	3056	4	0.11502
ZIC3	5	0.028317	0.085276	0.934704	1610	4	-0.2279	0.64477	0.71032	1.0	12372	1	-0.2279
GABRR1	5	0.028319	0.08528	0.934704	1611	3	-0.3103	0.32217	0.4766	1.0	8153	1	-0.3103
ITGA9	5	0.028361	0.0854	0.934704	1612	2	0.13991	0.4643	0.60965	1.0	10436	2	0.13991
COL20A1	5	0.028368	0.085416	0.934704	1613	4	-0.15163	0.71894	0.75081	1.0	13095	1	-0.15163
PGLYRP4	5	0.028393	0.08548	0.934704	1614	2	0.060949	0.21569	0.3798	1.0	6543	2	0.060949
TAPBP	5	0.028416	0.085546	0.934704	1615	1	-0.088586	0.30482	0.46084	1.0	7893	2	-0.088586
ZNF365	11	0.028427	0.11165	0.952636	1616	6	-0.1373	0.45733	0.71297	1.0	10319	3	-0.1373
GSTM5	3	0.028448	0.071734	0.923852	1617	2	-0.1355	0.4522	0.49213	1.0	10241	1	-0.1355
ZNF814	5	0.028466	0.085673	0.934704	1618	3	-0.20194	0.10724	0.22931	1.0	4026	1	-0.20194
SLC18A2	5	0.028477	0.085696	0.934704	1619	3	-0.22017	0.90044	0.90079	1.0	15862	0	-0.22017
CDC42EP4	5	0.028478	0.0857	0.934704	1620	3	-0.17197	0.50598	0.6497	1.0	11157	1	-0.17197
PHOSPHO1	5	0.028525	0.085824	0.934704	1621	2	-0.0586	0.84327	0.8438	1.0	14800	1	-0.0586
ARHGAP18	5	0.028579	0.085963	0.934704	1622	3	-0.2028	0.77626	0.78853	1.0	13811	1	-0.2028
C4orf26	4	0.028598	0.073612	0.9249	1623	3	-0.38438	0.15761	0.2768	1.0	5368	1	-0.38438
ZNF407	5	0.028616	0.086068	0.934704	1624	4	-0.51924	0.97679	0.97696	1.0	17437	0	-0.51924
PTPRS	5	0.028634	0.086118	0.934704	1625	1	0.01615	0.86931	0.86962	1.0	15274	0	0.01615
FBXO5	5	0.028669	0.08621	0.934704	1626	2	-0.38539	0.011627	0.039027	0.773886	894	2	-0.38539
TVP23C-CDRT4	2	0.028686	0.052673	0.891893	1627	2	-0.97299	0.9289	0.92881	1.0	16425	0	-0.97299
C8orf33	5	0.028688	0.086258	0.934704	1628	1	0.15171	0.26902	0.42821	1.0	7350	2	0.15171
TRPC1	5	0.02871	0.086311	0.934704	1629	3	-0.27079	0.41887	0.56674	1.0	9677	1	-0.27079
ALG6	5	0.028711	0.086313	0.934704	1630	3	-0.18422	0.85721	0.85743	1.0	15064	0	-0.18422
MARCH5	5	0.028721	0.08634	0.934704	1631	3	-0.28561	0.67488	0.7258	1.0	12651	1	-0.28561
ERCC8	5	0.028748	0.08642	0.934704	1632	4	-0.23677	0.78854	0.79757	1.0	14002	1	-0.23677
PDPN	8	0.028761	0.09896	0.940231	1633	5	-0.17733	0.69025	0.81384	1.0	12800	1	-0.17733
CHID1	5	0.028764	0.086469	0.934704	1634	2	0.0044347	0.36748	0.5185	1.0	8890	2	0.0044347
DNAJB12	5	0.028768	0.086483	0.934704	1635	4	-0.17481	0.99382	0.99384	1.0	17799	0	-0.17481
PIF1	5	0.028778	0.086502	0.934704	1636	3	-0.28164	0.40129	0.55032	1.0	9411	1	-0.28164
TPBGL	5	0.028796	0.086546	0.934704	1637	2	-0.079674	0.58241	0.68109	1.0	11805	1	-0.079674
CLK3	5	0.028797	0.086549	0.934704	1638	1	0.21175	0.023275	0.071787	0.873573	1454	4	0.21175
ETV7	12	0.028807	0.11487	0.952636	1639	6	-0.071468	0.72734	0.88145	1.0	13206	1	-0.071468
LRRC39	5	0.028841	0.086649	0.934704	1640	3	-0.2202	0.92534	0.92564	1.0	16357	0	-0.2202
DNAH5	5	0.028881	0.086765	0.934704	1641	2	0.03666	0.45708	0.60294	1.0	10314	2	0.03666
ZNF222	5	0.028892	0.086795	0.934704	1642	3	-0.23244	0.73377	0.75982	1.0	13279	1	-0.23244
SMC1A	5	0.028897	0.086809	0.934704	1643	4	-0.42512	0.80387	0.8094	1.0	14214	1	-0.42512
NADK	5	0.028906	0.086834	0.934704	1644	2	0.28557	0.10984	0.23357	1.0	4086	2	0.28557
GUSB	5	0.028932	0.086918	0.934704	1645	3	-0.15895	0.76282	0.77897	1.0	13657	1	-0.15895
CDC42EP1	5	0.028956	0.086973	0.934704	1646	3	-0.21457	0.96998	0.97011	1.0	17278	0	-0.21457
FBXO3	5	0.029064	0.087249	0.934704	1647	3	-0.28043	0.61281	0.69497	1.0	12095	1	-0.28043
C1orf56	5	0.029093	0.087331	0.934704	1648	3	-0.23731	0.28683	0.44444	1.0	7601	2	-0.23731
PFN2	5	0.029104	0.087358	0.934704	1649	3	-0.4397	0.72527	0.75462	1.0	13179	1	-0.4397
CA1	5	0.029144	0.08745	0.934704	1650	3	-0.22918	0.68501	0.73134	1.0	12749	1	-0.22918
ZNF354B	5	0.029148	0.087458	0.934704	1651	4	-0.24462	0.59028	0.68457	1.0	11882	1	-0.24462
SECISBP2L	5	0.029196	0.087579	0.934704	1652	3	-0.1914	0.080252	0.1843	0.997995	3304	2	-0.1914
EFCAB4B	5	0.029205	0.087607	0.934704	1653	4	-0.16895	0.82294	0.82538	1.0	14479	1	-0.16895
DERL3	4	0.029227	0.074971	0.925364	1654	2	-0.098392	0.40107	0.53148	1.0	9407	1	-0.098392
PIK3R2	5	0.029233	0.087677	0.934704	1655	2	-0.02668	0.3303	0.48418	1.0	8282	2	-0.02668
TKTL2	5	0.029234	0.087678	0.934704	1656	3	-0.12385	0.83153	0.83296	1.0	14620	1	-0.12385
ROBO4	5	0.029242	0.087694	0.934704	1657	4	-0.1931	0.95538	0.95558	1.0	16980	0	-0.1931
MLST8	5	0.029253	0.087727	0.934704	1658	3	-0.48675	0.88304	0.88349	1.0	15531	0	-0.48675
IFFO2	5	0.029266	0.087759	0.934704	1659	3	-0.19557	0.9887	0.98879	1.0	17682	0	-0.19557
C4orf47	5	0.029278	0.087789	0.934704	1660	4	-0.30529	0.71896	0.75083	1.0	13096	1	-0.30529
C3orf83	5	0.029287	0.087813	0.934704	1661	3	-0.26198	0.5734	0.67723	1.0	11718	1	-0.26198
NGLY1	5	0.029288	0.087814	0.934704	1662	3	-0.38113	0.63537	0.70566	1.0	12286	1	-0.38113
POLR3F	3	0.029301	0.073488	0.9249	1663	2	-1.5256	0.66258	0.66295	1.0	12532	1	-1.5256
SLC2A10	5	0.029327	0.087923	0.934704	1664	4	-0.20766	0.98601	0.98612	1.0	17613	0	-0.20766
APOE	5	0.029342	0.087962	0.934704	1665	1	0.17407	0.05311	0.13754	0.977091	2502	3	0.17407
MBOAT1	5	0.029421	0.088161	0.934704	1666	4	-0.20228	0.58658	0.68293	1.0	11850	1	-0.20228
KIF5B	3	0.029432	0.073684	0.925166	1667	2	-0.25351	0.89588	0.89591	1.0	15770	0	-0.25351
TMEM9	5	0.029451	0.088241	0.934704	1668	1	0.20207	0.074326	0.17422	0.99689	3132	3	0.20207
RASSF8	5	0.029467	0.088279	0.934704	1669	3	-0.38242	0.93632	0.93658	1.0	16588	0	-0.38242
EML2	5	0.029481	0.088314	0.934704	1670	3	-0.24352	0.75986	0.7769	1.0	13625	1	-0.24352
RASA4B	1	0.029491	0.029385	0.827856	1671	1	-0.6918	0.97051	0.97069	1.0	17296	0	-0.6918
ZNF155	5	0.029505	0.088386	0.934704	1672	1	0.076617	0.023283	0.071809	0.873573	1455	2	0.076617
AUP1	5	0.029515	0.088419	0.934704	1673	4	-0.22782	0.96725	0.96746	1.0	17217	0	-0.22782
SLC9A4	5	0.029545	0.088497	0.934704	1674	2	-0.089442	0.42781	0.57516	1.0	9818	1	-0.089442
HIF1A	5	0.029559	0.088533	0.934704	1675	3	-0.13721	0.75259	0.77202	1.0	13520	1	-0.13721
LIMCH1	5	0.029564	0.088546	0.934704	1676	4	-0.22754	0.84658	0.84697	1.0	14857	1	-0.22754
DTNA	15	0.02961	0.12594	0.956164	1677	2	-0.047744	0.89227	0.96489	1.0	15704	1	-0.047744
HOXD4	5	0.029614	0.088678	0.934704	1678	3	-0.16585	0.85746	0.85767	1.0	15070	0	-0.16585
GTPBP10	4	0.029619	0.075775	0.927479	1679	1	0.084334	0.6539	0.67456	1.0	12458	1	0.084334
CSRP1	5	0.029668	0.088815	0.934704	1680	1	-0.050023	0.51405	0.65301	1.0	11230	1	-0.050023
ZSCAN5B	5	0.029675	0.088835	0.934704	1681	3	-0.21325	0.13221	0.26962	1.0	4710	2	-0.21325
ARHGAP11B	5	0.029691	0.088877	0.934704	1682	4	-0.30334	0.065805	0.15966	0.991987	2875	1	-0.30334
MAST2	5	0.029704	0.088917	0.934704	1683	3	-0.37344	0.98243	0.98253	1.0	17543	0	-0.37344
PRAMEF10	2	0.029719	0.054499	0.892011	1684	2	-0.37248	0.90766	0.90741	1.0	15991	0	-0.37248
TMEM140	5	0.029723	0.088962	0.934704	1685	2	0.12626	0.021859	0.067909	0.864133	1390	3	0.12626
PALM3	5	0.029728	0.088978	0.934704	1686	2	0.00070854	0.80883	0.81349	1.0	14286	1	0.00070854
GRK4	5	0.029733	0.088992	0.934704	1687	3	-0.40533	0.78523	0.79512	1.0	13949	1	-0.40533
USP10	5	0.029771	0.089088	0.934704	1688	2	0.049353	0.84038	0.84108	1.0	14754	1	0.049353
CHRNA2	5	0.029777	0.089105	0.934704	1689	2	0.01779	0.31046	0.46595	1.0	7992	2	0.01779
PROK2	5	0.029782	0.089117	0.934704	1690	2	0.25425	0.059408	0.14864	0.982876	2703	3	0.25425
QDPR	5	0.029792	0.089142	0.934704	1691	4	-0.224	0.97132	0.97148	1.0	17316	0	-0.224
SYTL5	5	0.029803	0.089166	0.934704	1692	3	-0.23744	0.9696	0.96974	1.0	17264	0	-0.23744
FLNB	5	0.029804	0.089167	0.934704	1693	3	-0.15946	0.56064	0.67185	1.0	11610	1	-0.15946
CXXC4	5	0.029807	0.089177	0.934704	1694	4	-0.11961	0.92336	0.92365	1.0	16315	0	-0.11961
ANK3	5	0.029832	0.089246	0.934704	1695	3	-0.1527	0.92088	0.92121	1.0	16261	0	-0.1527
YIPF2	5	0.029856	0.089306	0.934704	1696	4	-0.16505	0.16646	0.32346	1.0	5595	1	-0.16505
PODNL1	5	0.029879	0.089373	0.934704	1697	3	-0.17334	0.55329	0.66873	1.0	11527	1	-0.17334
C11orf16	5	0.029914	0.08948	0.934704	1698	4	-0.13395	0.90225	0.90261	1.0	15899	0	-0.13395
PLD4	5	0.02994	0.089543	0.934704	1699	3	-0.12124	0.27201	0.43094	1.0	7390	1	-0.12124
CERK	5	0.029944	0.089556	0.934704	1700	3	-0.20801	0.97639	0.97656	1.0	17430	0	-0.20801
NFIA	5	0.02998	0.089659	0.934704	1701	4	-0.15833	0.94399	0.94419	1.0	16744	0	-0.15833
P2RX4	5	0.029995	0.0897	0.934704	1702	2	0.034909	0.80065	0.80689	1.0	14168	1	0.034909
RELT	5	0.030009	0.089731	0.934704	1703	2	0.093679	0.30696	0.46279	1.0	7924	2	0.093679
RBBP6	6	0.030033	0.091741	0.934704	1704	4	-0.5535	0.7358	0.79332	1.0	13310	1	-0.5535
ZNF765	4	0.030061	0.076716	0.929405	1705	2	-0.24509	0.26314	0.39377	1.0	7257	1	-0.24509
URB1	5	0.030075	0.089919	0.934704	1706	4	-0.66867	0.93151	0.93175	1.0	16472	0	-0.66867
CELF6	5	0.030121	0.090053	0.934704	1707	4	-0.11905	0.96782	0.96802	1.0	17224	0	-0.11905
RILPL2	5	0.030183	0.090225	0.934704	1708	2	0.057502	0.86285	0.86312	1.0	15164	0	0.057502
MBD3	5	0.030212	0.090295	0.934704	1709	3	-0.2241	0.96869	0.96889	1.0	17244	0	-0.2241
CDRT15	5	0.030236	0.090365	0.934704	1710	3	-0.24133	0.56246	0.67261	1.0	11622	1	-0.24133
PDE1C	5	0.030259	0.090429	0.934704	1711	3	-0.22722	0.97197	0.97209	1.0	17328	0	-0.22722
RAMP1	5	0.03027	0.090453	0.934704	1712	2	0.084935	0.2193	0.38312	1.0	6610	2	0.084935
C1GALT1C1	5	0.030279	0.090476	0.934704	1713	4	-0.33022	0.97042	0.97057	1.0	17293	0	-0.33022
MYBL2	5	0.03028	0.090482	0.934704	1714	3	-0.28911	0.24753	0.40878	1.0	7013	2	-0.28911
APOC1	5	0.030312	0.090558	0.934704	1715	4	-0.1692	0.40751	0.55618	1.0	9511	1	-0.1692
RAB19	5	0.030313	0.09056	0.934704	1716	2	0.0065924	0.43426	0.58126	1.0	9939	2	0.0065924
HDAC5	5	0.030324	0.090591	0.934704	1717	2	0.066304	0.71527	0.74865	1.0	13054	1	0.066304
NDNF	5	0.030329	0.090602	0.934704	1718	4	-0.20866	0.98595	0.98606	1.0	17612	0	-0.20866
ACTL6A	5	0.030359	0.090679	0.934704	1719	3	-1.4941	0.66203	0.71901	1.0	12526	1	-1.4941
ERCC5	5	0.030367	0.090701	0.934704	1720	4	-0.20456	0.97251	0.97265	1.0	17337	0	-0.20456
RGN	5	0.030376	0.090726	0.934704	1721	1	0.23075	0.06763	0.16277	0.995482	2925	3	0.23075
XPNPEP1	5	0.0304	0.09078	0.934704	1722	2	0.031992	0.05721	0.14488	0.981904	2631	2	0.031992
SPATA9	5	0.03043	0.090861	0.934704	1723	1	0.17761	0.019152	0.060437	0.850386	1266	3	0.17761
EIF6	4	0.030446	0.077524	0.929925	1724	2	-0.10305	0.33623	0.47431	1.0	8392	2	-0.10305
ST8SIA4	5	0.030453	0.09093	0.934704	1725	3	-0.21445	0.9748	0.97498	1.0	17385	0	-0.21445
ZNF90	5	0.030455	0.090934	0.934704	1726	2	-0.16724	0.65536	0.71563	1.0	12475	1	-0.16724
HGD	5	0.03048	0.091007	0.934704	1727	4	-0.19712	0.33301	0.4867	1.0	8331	1	-0.19712
KLF4	5	0.030484	0.091021	0.934704	1728	1	0.26552	0.015596	0.050449	0.822127	1092	4	0.26552
TEX22	5	0.030496	0.091054	0.934704	1729	4	-0.1453	0.99664	0.99664	1.0	17876	0	-0.1453
GLI1	5	0.030509	0.091087	0.934704	1730	2	-0.10722	0.48319	0.62771	1.0	10765	2	-0.10722
TIMM21	5	0.030518	0.091111	0.934704	1731	3	-0.34361	0.072335	0.17084	0.99689	3067	1	-0.34361
RP2	5	0.030539	0.091171	0.934704	1732	2	-0.066624	0.90716	0.90752	1.0	15979	0	-0.066624
UTP15	5	0.030563	0.091238	0.934704	1733	4	-0.6117	0.64418	0.71003	1.0	12366	1	-0.6117
LYRM1	5	0.030584	0.091302	0.934704	1734	4	-0.16909	0.98994	0.99002	1.0	17709	0	-0.16909
NSDHL	5	0.030625	0.091413	0.934704	1735	3	-0.25248	0.72697	0.75564	1.0	13198	1	-0.25248
GPR12	5	0.030648	0.09148	0.934704	1736	1	0.021248	0.77406	0.78687	1.0	13783	1	0.021248
LCOR	4	0.030666	0.077988	0.930847	1737	2	-0.14067	0.20193	0.32616	1.0	6323	1	-0.14067
GBX1	5	0.030673	0.091541	0.934704	1738	2	0.020729	0.1341	0.27261	1.0	4755	1	0.020729
HARS	5	0.030689	0.091583	0.934704	1739	4	-0.71764	0.99376	0.99378	1.0	17798	0	-0.71764
MT1F	2	0.030696	0.056138	0.892603	1740	2	-0.30212	0.9693	0.96931	1.0	17256	0	-0.30212
KCNJ11	5	0.030702	0.091623	0.934704	1741	2	-0.070754	0.46518	0.61049	1.0	10453	1	-0.070754
TOX2	5	0.030727	0.091684	0.934704	1742	4	-0.16914	0.94752	0.94771	1.0	16812	0	-0.16914
URI1	5	0.030728	0.091686	0.934704	1743	2	0.47539	0.05941	0.14865	0.982876	2704	3	0.47539
CLIC6	5	0.030753	0.091751	0.934704	1744	4	-0.14168	0.60738	0.69241	1.0	12048	1	-0.14168
SLCO1A2	5	0.030756	0.091764	0.934704	1745	2	-0.14616	0.44374	0.59013	1.0	10094	2	-0.14616
MOGS	5	0.030757	0.091765	0.934704	1746	4	-0.27887	0.91635	0.91664	1.0	16167	0	-0.27887
ETV3	9	0.030784	0.11225	0.952636	1747	4	-0.064006	0.46415	0.68444	1.0	10433	3	-0.064006
NOS3	5	0.03079	0.091849	0.934704	1748	3	-0.21094	0.88402	0.88447	1.0	15550	0	-0.21094
PNMA5	5	0.030799	0.091869	0.934704	1749	4	-0.10612	0.34315	0.49603	1.0	8508	1	-0.10612
RNF175	5	0.030811	0.091892	0.934704	1750	3	-0.20412	0.76761	0.78226	1.0	13709	1	-0.20412
XPA	5	0.030812	0.091894	0.934704	1751	4	-0.23098	0.97667	0.97683	1.0	17433	0	-0.23098
CNDP1	5	0.030824	0.091933	0.934704	1752	4	-0.20701	0.94168	0.94187	1.0	16708	0	-0.20701
PM20D2	5	0.030826	0.091939	0.934704	1753	3	-0.2918	0.53352	0.66067	1.0	11360	1	-0.2918
SETX	5	0.030909	0.092178	0.93618	1754	3	-0.20496	0.7665	0.78147	1.0	13701	1	-0.20496
ZNF391	5	0.03092	0.092205	0.93618	1755	3	-0.2273	0.72218	0.75274	1.0	13138	1	-0.2273
EAF1	5	0.030943	0.092274	0.93618	1756	4	-0.14345	0.99011	0.99019	1.0	17713	0	-0.14345
LILRA3	7	0.030974	0.10399	0.945255	1757	5	-0.16666	0.13547	0.31048	1.0	4792	1	-0.16666
AFTPH	5	0.030993	0.092407	0.93618	1758	3	-0.30633	0.31371	0.46898	1.0	8034	1	-0.30633
AQP12B	5	0.031002	0.092425	0.93618	1759	2	0.0043445	0.18168	0.34664	1.0	5953	2	0.0043445
CD79B	8	0.03101	0.10508	0.947207	1760	4	-0.2076	0.49788	0.7063	1.0	11025	2	-0.2076
BAG1	5	0.03101	0.092447	0.93618	1761	4	-0.28253	0.99595	0.99596	1.0	17851	0	-0.28253
TRIM39	5	0.031028	0.092497	0.93618	1762	2	0.11766	0.24072	0.40259	1.0	6926	2	0.11766
ELANE	5	0.031046	0.092552	0.93618	1763	2	0.28804	0.0011304	0.0050539	0.367152	241	3	0.28804
PIK3CB	5	0.031083	0.092653	0.936198	1764	2	-0.14106	0.72216	0.75272	1.0	13137	1	-0.14106
G6PC3	5	0.031104	0.092697	0.936198	1765	4	-0.18411	0.21943	0.38323	1.0	6612	1	-0.18411
MBP	13	0.031119	0.12523	0.956164	1766	6	-0.046298	0.19577	0.46388	1.0	6222	3	-0.046298
ZNF300	5	0.031133	0.09277	0.936198	1767	4	-0.4246	0.98365	0.98376	1.0	17564	0	-0.4246
TMEM159	5	0.031137	0.092778	0.936198	1768	1	0.05815	0.092066	0.2042	1.0	3616	2	0.05815
FMO4	5	0.03115	0.092814	0.936198	1769	4	-0.11606	0.92324	0.92353	1.0	16312	0	-0.11606
GPALPP1	5	0.031197	0.092935	0.936718	1770	4	-0.26323	0.99399	0.99401	1.0	17806	0	-0.26323
CHAC1	5	0.03121	0.092969	0.936718	1771	4	-0.19709	0.94097	0.94116	1.0	16691	0	-0.19709
WDFY4	5	0.031246	0.093067	0.936929	1772	2	0.11673	0.15703	0.30897	1.0	5360	3	0.11673
FRMPD4	5	0.031299	0.0932	0.936929	1773	4	-0.18114	0.68183	0.7296	1.0	12718	1	-0.18114
VRTN	5	0.031334	0.093287	0.936929	1774	4	-0.14101	0.99655	0.99654	1.0	17873	0	-0.14101
HIST1H1C	5	0.031355	0.093342	0.936929	1775	1	0.077515	0.15229	0.30152	1.0	5219	1	0.077515
C1orf86	5	0.031365	0.093373	0.936929	1776	3	-0.3101	0.76303	0.77911	1.0	13662	1	-0.3101
GZMM	5	0.031398	0.093464	0.936929	1777	4	-0.16024	0.022298	0.069093	0.864133	1411	1	-0.16024
COL4A6	5	0.031409	0.093483	0.936929	1778	2	0.034316	0.85488	0.85516	1.0	15009	0	0.034316
GRK6	5	0.031409	0.093484	0.936929	1779	3	-0.41022	0.92179	0.9221	1.0	16280	0	-0.41022
C15orf59	5	0.031419	0.093514	0.936929	1780	4	-0.13142	0.95479	0.95502	1.0	16967	0	-0.13142
C1orf65	5	0.031483	0.093668	0.93746	1781	3	-0.2293	0.94064	0.94083	1.0	16685	0	-0.2293
ZCCHC2	5	0.031572	0.093903	0.939288	1782	2	-0.021559	0.21815	0.3821	1.0	6585	2	-0.021559
CLPP	5	0.031604	0.093994	0.939538	1783	3	-0.23179	0.95873	0.9589	1.0	17035	0	-0.23179
CHD1	5	0.031628	0.094053	0.939538	1784	3	-0.44706	0.048249	0.12893	0.966992	2360	1	-0.44706
APCDD1L	5	0.031646	0.094109	0.939538	1785	4	-0.19241	0.72592	0.755	1.0	13189	1	-0.19241
AANAT	5	0.031659	0.09414	0.939538	1786	4	-0.16117	0.4953	0.6393	1.0	10983	1	-0.16117
SNCB	5	0.031676	0.094189	0.939538	1787	4	-0.32735	0.97176	0.97187	1.0	17324	0	-0.32735
PSG11	4	0.031677	0.080157	0.934704	1788	3	-0.5034	0.8034	0.80293	1.0	14207	0	-0.5034
COG5	5	0.031708	0.094264	0.939769	1789	3	-0.17445	0.94141	0.9416	1.0	16700	0	-0.17445
GABRB1	5	0.031758	0.094392	0.940213	1790	4	-0.21712	0.54173	0.66394	1.0	11429	1	-0.21712
IL6R	5	0.031767	0.094413	0.940213	1791	4	-0.20138	0.56027	0.67169	1.0	11604	1	-0.20138
RFX3	5	0.031821	0.094571	0.940231	1792	3	-0.23452	0.70126	0.74044	1.0	12907	1	-0.23452
ADRA2C	5	0.031851	0.094669	0.940231	1793	3	-0.20149	0.50041	0.6442	1.0	11067	1	-0.20149
GLMN	5	0.031869	0.094718	0.940231	1794	3	-0.45365	0.92456	0.92487	1.0	16340	0	-0.45365
MMS19	5	0.031888	0.094762	0.940231	1795	4	-0.6154	0.91281	0.91314	1.0	16091	0	-0.6154
IREB2	5	0.031892	0.094777	0.940231	1796	4	-0.71375	0.91207	0.91239	1.0	16074	0	-0.71375
CAPN14	5	0.031898	0.094796	0.940231	1797	2	0.054077	0.4271	0.57449	1.0	9807	2	0.054077
CYP11B1	6	0.031923	0.096305	0.940231	1798	4	-0.19432	0.57324	0.71079	1.0	11716	1	-0.19432
C21orf33	5	0.031952	0.094927	0.940231	1799	3	-0.14074	0.29487	0.45186	1.0	7723	2	-0.14074
CECR6	9	0.031974	0.11527	0.952636	1800	4	-0.077307	0.70679	0.83682	1.0	12971	2	-0.077307
AIM2	5	0.031978	0.094995	0.940231	1801	4	-0.15959	0.9887	0.98878	1.0	17681	0	-0.15959
OTUD4	7	0.031988	0.10693	0.952081	1802	3	0.56577	0.0040952	0.019079	0.628071	490	4	0.56577
MTFR1L	5	0.032007	0.095065	0.940231	1803	2	-0.11217	0.90119	0.90157	1.0	15874	0	-0.11217
CPLX2	5	0.032061	0.095211	0.940231	1804	1	0.032264	0.56177	0.67232	1.0	11615	1	0.032264
ZDHHC17	5	0.032086	0.095263	0.940231	1805	2	0.090903	0.093635	0.20681	1.0	3666	2	0.090903
PRR23A	4	0.032102	0.081029	0.934704	1806	3	-0.29751	0.76869	0.76849	1.0	13725	1	-0.29751
C9orf173	5	0.032108	0.09532	0.940231	1807	4	-0.10855	0.51433	0.65311	1.0	11233	1	-0.10855
SLC47A2	5	0.032115	0.095341	0.940231	1808	2	-0.030664	0.3909	0.54041	1.0	9259	1	-0.030664
NT5DC1	5	0.032137	0.095391	0.940231	1809	3	-0.286	0.026616	0.080778	0.896928	1600	1	-0.286
GDF7	5	0.032169	0.095475	0.940231	1810	4	-0.1223	0.34593	0.4986	1.0	8536	1	-0.1223
DMRTA1	5	0.03217	0.095477	0.940231	1811	2	-0.08705	0.87778	0.87825	1.0	15441	0	-0.08705
YBX2	5	0.032209	0.095588	0.940231	1812	2	-0.036274	0.89989	0.90026	1.0	15843	0	-0.036274
GPC6	5	0.032261	0.09572	0.940231	1813	4	-0.16791	0.98647	0.98657	1.0	17636	0	-0.16791
FOS	5	0.032277	0.09576	0.940231	1814	3	-0.26714	0.75498	0.77363	1.0	13556	1	-0.26714
TREML4	5	0.032278	0.095764	0.940231	1815	2	-0.071328	0.68922	0.73367	1.0	12792	1	-0.071328
SMC2	5	0.032291	0.095799	0.940231	1816	4	-0.32462	0.99187	0.99193	1.0	17749	0	-0.32462
PACSIN1	5	0.032326	0.095888	0.940231	1817	3	-0.2363	0.13877	0.28012	1.0	4870	1	-0.2363
MTHFR	5	0.03237	0.095995	0.940231	1818	4	-0.19999	0.95068	0.95087	1.0	16877	0	-0.19999
CCR4	5	0.032387	0.096048	0.940231	1819	2	-0.24387	0.94907	0.94926	1.0	16834	0	-0.24387
UGT1A4	4	0.032408	0.081699	0.934704	1820	1	0.27457	0.21778	0.34384	1.0	6579	2	0.27457
C1orf226	5	0.032495	0.096338	0.940231	1821	2	-0.12781	0.95349	0.95369	1.0	16941	0	-0.12781
SYPL1	5	0.032518	0.096397	0.940231	1822	4	-0.27852	0.93651	0.93675	1.0	16593	0	-0.27852
AWAT2	5	0.032521	0.096409	0.940231	1823	3	-0.279	0.40743	0.5561	1.0	9510	2	-0.279
SSX7	3	0.032544	0.078156	0.930847	1824	2	-0.24427	0.64121	0.64311	1.0	12332	1	-0.24427
TLX2	5	0.03257	0.096555	0.940231	1825	3	-0.24566	0.96915	0.9693	1.0	17252	0	-0.24566
SEL1L3	5	0.032601	0.09664	0.940231	1826	3	-0.21123	0.66375	0.7199	1.0	12545	1	-0.21123
C9orf3	5	0.032604	0.096647	0.940231	1827	3	-0.18539	0.70726	0.7439	1.0	12974	1	-0.18539
CHFR	5	0.032606	0.096649	0.940231	1828	4	-0.24595	0.12542	0.25873	1.0	4511	1	-0.24595
TEX2	5	0.032637	0.096735	0.940231	1829	4	-0.21084	0.98182	0.98196	1.0	17533	0	-0.21084
POMGNT2	5	0.032668	0.096824	0.940231	1830	2	-0.10892	0.56904	0.67541	1.0	11679	1	-0.10892
WNT9B	5	0.032707	0.096946	0.940231	1831	4	-0.16884	0.10244	0.2215	1.0	3908	1	-0.16884
ZNF726	5	0.032742	0.097032	0.940231	1832	3	-0.21284	0.95994	0.96012	1.0	17061	0	-0.21284
CATSPERD	5	0.032792	0.097167	0.940231	1833	3	-0.25555	0.082168	0.18754	0.999987	3352	2	-0.25555
MLLT3	5	0.032821	0.097253	0.940231	1834	3	-0.15751	0.92387	0.92418	1.0	16328	0	-0.15751
TRIM26	5	0.032826	0.097263	0.940231	1835	4	-0.15121	0.97676	0.97692	1.0	17435	0	-0.15121
ARNT	5	0.032853	0.097335	0.940231	1836	3	-0.22802	0.6339	0.70494	1.0	12272	1	-0.22802
FFAR1	5	0.032861	0.097351	0.940231	1837	4	-0.1347	0.92917	0.92943	1.0	16432	0	-0.1347
ZNF107	4	0.032874	0.082674	0.934704	1838	2	-0.4552	0.71408	0.7201	1.0	13042	1	-0.4552
SOHLH1	5	0.032876	0.097393	0.940231	1839	1	0.11145	0.49043	0.63458	1.0	10899	2	0.11145
KLF14	5	0.032879	0.097404	0.940231	1840	4	-0.13612	0.99225	0.99231	1.0	17757	0	-0.13612
MAG	5	0.032904	0.09748	0.940231	1841	3	-0.18299	0.47033	0.6154	1.0	10545	1	-0.18299
CREBL2	5	0.03293	0.097545	0.940231	1842	2	-0.029104	0.22203	0.38559	1.0	6662	2	-0.029104
CALM3	5	0.032972	0.097657	0.940231	1843	4	-0.13507	0.99615	0.99614	1.0	17858	0	-0.13507
SH3TC2	5	0.032984	0.097685	0.940231	1844	2	-0.053284	0.97544	0.97562	1.0	17403	0	-0.053284
COX4I2	5	0.032989	0.097705	0.940231	1845	4	-0.15861	0.82016	0.82303	1.0	14428	1	-0.15861
PECR	5	0.033006	0.097747	0.940231	1846	3	-0.22324	0.15935	0.31257	1.0	5406	1	-0.22324
AMPD1	5	0.033016	0.097768	0.940231	1847	4	-0.23277	0.90711	0.90747	1.0	15977	0	-0.23277
TSPAN3	6	0.033019	0.098962	0.940231	1848	3	-0.19189	0.87515	0.87697	1.0	15371	1	-0.19189
REXO1	5	0.033029	0.097797	0.940231	1849	4	-0.15249	0.94411	0.94431	1.0	16745	0	-0.15249
SRSF5	5	0.033038	0.097821	0.940231	1850	1	0.36114	0.039083	0.11245	0.947289	2100	3	0.36114
TRPM3	5	0.03304	0.097823	0.940231	1851	3	-0.25909	0.41959	0.56741	1.0	9688	1	-0.25909
PI16	5	0.033051	0.097858	0.940231	1852	4	-0.24971	0.9512	0.95139	1.0	16890	0	-0.24971
WFDC8	5	0.033093	0.097978	0.940231	1853	2	0.051946	0.0080868	0.028578	0.711319	721	1	0.051946
WDR76	5	0.033096	0.097986	0.940231	1854	4	-0.17071	0.98607	0.98618	1.0	17616	0	-0.17071
MSRB3	5	0.033131	0.098076	0.940231	1855	3	-0.21998	0.83751	0.83843	1.0	14702	1	-0.21998
PRSS38	5	0.033147	0.09812	0.940231	1856	2	-0.037715	0.85973	0.85996	1.0	15107	0	-0.037715
DDX49	5	0.033162	0.098159	0.940231	1857	4	-0.33465	0.96275	0.96295	1.0	17116	0	-0.33465
RSPO3	5	0.033164	0.098162	0.940231	1858	3	-0.22268	0.66521	0.72065	1.0	12563	1	-0.22268
CFC1B	4	0.033194	0.083344	0.934704	1859	2	-0.13236	0.79872	0.79836	1.0	14147	0	-0.13236
EML5	5	0.033198	0.098252	0.940231	1860	2	-0.31964	0.26341	0.42315	1.0	7263	2	-0.31964
SYNPO2L	5	0.033201	0.098263	0.940231	1861	2	0.25225	0.066792	0.16135	0.99371	2906	3	0.25225
CASC1	5	0.033207	0.098272	0.940231	1862	4	-0.18532	0.99556	0.99558	1.0	17840	0	-0.18532
GJB3	5	0.03322	0.098313	0.940231	1863	2	0.077849	0.10991	0.23369	1.0	4088	2	0.077849
FAM43B	5	0.033256	0.09841	0.940231	1864	1	-0.024762	0.29642	0.45328	1.0	7754	2	-0.024762
SNAI2	5	0.033288	0.098496	0.940231	1865	2	-0.048717	0.9397	0.93989	1.0	16660	0	-0.048717
S100A6	4	0.033321	0.08363	0.934704	1866	1	0.095366	0.29832	0.43245	1.0	7781	2	0.095366
MGST2	5	0.03334	0.09862	0.940231	1867	4	-0.19453	0.98072	0.98088	1.0	17504	0	-0.19453
RNF43	5	0.033364	0.098684	0.940231	1868	3	-0.16718	0.40147	0.55048	1.0	9417	1	-0.16718
EFEMP1	5	0.033368	0.098698	0.940231	1869	2	-0.026905	0.58007	0.68008	1.0	11780	1	-0.026905
RECK	5	0.03338	0.098725	0.940231	1870	3	-0.24749	0.81146	0.81569	1.0	14320	1	-0.24749
TET3	5	0.033402	0.098793	0.940231	1871	2	-0.04207	0.3489	0.50132	1.0	8578	1	-0.04207
GYS2	5	0.033411	0.098818	0.940231	1872	3	-0.32218	0.798	0.8048	1.0	14139	1	-0.32218
ISG20	5	0.033412	0.098821	0.940231	1873	4	-0.13536	0.98134	0.98149	1.0	17518	0	-0.13536
ARL2	5	0.033417	0.098836	0.940231	1874	3	-0.83629	0.13032	0.26655	1.0	4646	2	-0.83629
FGF2	5	0.033418	0.098838	0.940231	1875	1	0.011927	0.85348	0.85378	1.0	14985	0	0.011927
CD5L	5	0.033473	0.098973	0.940231	1876	2	0.087821	0.44181	0.5883	1.0	10067	2	0.087821
HSD11B2	5	0.033483	0.099001	0.940231	1877	4	-0.16553	0.069127	0.16539	0.996717	2962	1	-0.16553
CCT2	5	0.033486	0.099006	0.940231	1878	3	-0.33778	0.02164	0.067302	0.862473	1381	2	-0.33778
HOXB5	5	0.033527	0.099116	0.940247	1879	1	0.17931	0.085365	0.19295	1.0	3442	3	0.17931
NR1I2	5	0.033579	0.099244	0.940962	1880	3	-0.30763	0.99343	0.99347	1.0	17788	0	-0.30763
LRGUK	5	0.03369	0.099477	0.942048	1881	3	-0.16355	0.89552	0.89599	1.0	15763	0	-0.16355
ABCC10	5	0.033698	0.099491	0.942048	1882	3	-0.32766	0.79483	0.80233	1.0	14083	1	-0.32766
USP32	5	0.033736	0.099546	0.942048	1883	3	-0.33373	0.55699	0.67033	1.0	11568	1	-0.33373
RGL2	5	0.033744	0.099568	0.942048	1884	3	-0.18087	0.2859	0.44358	1.0	7590	2	-0.18087
COL4A1	5	0.033798	0.099667	0.94245	1885	2	-0.14217	0.1772	0.33985	1.0	5832	1	-0.14217
C8orf59	3	0.03385	0.080086	0.934704	1886	2	-1.8064	0.016023	0.041827	0.790029	1114	1	-1.8064
KBTBD6	5	0.033852	0.099772	0.94245	1887	1	0.058198	0.61035	0.69379	1.0	12074	1	0.058198
AZU1	5	0.033891	0.099838	0.94245	1888	2	0.018745	0.40704	0.55574	1.0	9504	1	0.018745
FASTKD1	5	0.033907	0.099867	0.94245	1889	2	-0.027087	0.60178	0.68989	1.0	12000	1	-0.027087
FREM1	7	0.033994	0.11129	0.952636	1890	3	-0.11372	0.95755	0.95754	1.0	17014	0	-0.11372
EPHB6	5	0.034012	0.10007	0.94245	1891	3	-0.20161	0.43393	0.58096	1.0	9929	2	-0.20161
POLR2B	5	0.034012	0.10007	0.94245	1892	3	-1.0387	0.91382	0.91415	1.0	16121	0	-1.0387
BCL11A	5	0.034015	0.10008	0.94245	1893	3	-0.15162	0.95078	0.95098	1.0	16883	0	-0.15162
C19orf81	5	0.034017	0.10008	0.94245	1894	2	-0.017567	0.32992	0.48386	1.0	8274	2	-0.017567
RFWD2	5	0.034108	0.10024	0.942949	1895	2	-0.081581	0.40919	0.55776	1.0	9538	2	-0.081581
KCNJ4	5	0.034124	0.10026	0.942949	1896	2	0.0034382	0.34281	0.4957	1.0	8505	2	0.0034382
EHHADH	5	0.034138	0.10029	0.942949	1897	3	-0.23282	0.92306	0.92336	1.0	16307	0	-0.23282
DUXA	4	0.034182	0.085502	0.934704	1898	2	-0.33995	0.1307	0.24671	1.0	4662	1	-0.33995
FRMD6	5	0.034232	0.10048	0.944188	1899	2	-0.082447	0.96243	0.96262	1.0	17110	0	-0.082447
FOXI2	5	0.034283	0.10058	0.944236	1900	3	-0.2127	0.9899	0.98997	1.0	17706	0	-0.2127
ZNF479	5	0.034286	0.10059	0.944236	1901	2	0.023139	0.90648	0.90683	1.0	15965	0	0.023139
HEXDC	5	0.03434	0.10067	0.944309	1902	2	0.13477	0.14726	0.29351	1.0	5088	3	0.13477
ZNF529	4	0.034344	0.085844	0.934704	1903	2	-0.18469	0.30991	0.44525	1.0	7982	1	-0.18469
CCDC89	5	0.034395	0.10079	0.944309	1904	3	-0.17472	0.62307	0.69971	1.0	12182	1	-0.17472
RAB4B	5	0.034423	0.10084	0.944309	1905	3	-0.1824	0.46805	0.6132	1.0	10505	2	-0.1824
WNK3	5	0.034429	0.10085	0.944309	1906	2	0.012712	0.35206	0.50425	1.0	8629	2	0.012712
OXCT2	5	0.034449	0.10088	0.944309	1907	2	-0.08953	0.94069	0.94088	1.0	16686	0	-0.08953
NLGN1	5	0.03453	0.10104	0.944309	1908	3	-0.24245	0.30692	0.46276	1.0	7921	1	-0.24245
SH2D1A	5	0.034557	0.10109	0.944309	1909	1	0.26287	0.030177	0.090266	0.924906	1729	3	0.26287
CDS2	5	0.034666	0.10129	0.944309	1910	2	0.10694	0.32629	0.48045	1.0	8223	2	0.10694
PTBP1	5	0.034708	0.10136	0.944309	1911	3	-0.34387	0.94046	0.94064	1.0	16680	0	-0.34387
DAZAP1	5	0.03472	0.10138	0.944309	1912	1	-0.011719	0.90579	0.90615	1.0	15955	0	-0.011719
GJC1	5	0.034734	0.1014	0.944309	1913	3	-0.36057	0.74257	0.76541	1.0	13392	1	-0.36057
LGALS16	5	0.034763	0.10144	0.944309	1914	2	0.013657	0.8143	0.81811	1.0	14362	1	0.013657
SLC24A3	5	0.034774	0.10146	0.944309	1915	1	-0.038181	0.95547	0.95568	1.0	16981	0	-0.038181
C2orf80	5	0.034785	0.10149	0.944309	1916	3	-0.15708	0.35678	0.50856	1.0	8702	1	-0.15708
MTAP	5	0.03481	0.10154	0.944309	1917	3	-0.27925	0.85679	0.85702	1.0	15058	0	-0.27925
MAFF	7	0.034868	0.11319	0.952636	1918	3	-0.10533	0.1736	0.36318	1.0	5757	2	-0.10533
TSEN15	6	0.034911	0.10364	0.945255	1919	1	0.42112	0.17627	0.34374	1.0	5812	2	0.42112
MYBPHL	5	0.034991	0.10187	0.945255	1920	1	0.13486	0.16304	0.31825	1.0	5510	3	0.13486
C14orf142	5	0.035006	0.1019	0.945255	1921	3	-0.13017	0.056742	0.14407	0.981904	2614	2	-0.13017
UBXN6	5	0.035028	0.10194	0.945255	1922	3	-0.27477	0.53669	0.66196	1.0	11383	1	-0.27477
FAM221A	5	0.035045	0.10196	0.945255	1923	2	-0.11091	0.18219	0.34739	1.0	5972	1	-0.11091
KCNE4	5	0.03506	0.10199	0.945255	1924	3	-0.19542	0.91776	0.91807	1.0	16198	0	-0.19542
IGDCC4	5	0.035098	0.10208	0.945255	1925	2	-0.048667	0.95512	0.95531	1.0	16974	0	-0.048667
NELL1	5	0.035099	0.10208	0.945255	1926	1	-0.051878	0.77469	0.78733	1.0	13791	1	-0.051878
TMEM31	5	0.035154	0.10218	0.945255	1927	2	0.043746	0.053833	0.13882	0.979605	2521	2	0.043746
GPR183	5	0.035227	0.10232	0.945255	1928	3	-0.27586	0.97404	0.97418	1.0	17366	0	-0.27586
ZYG11B	5	0.035262	0.10238	0.945255	1929	2	-0.076875	0.9895	0.98959	1.0	17695	0	-0.076875
SCGB1A1	5	0.035278	0.10242	0.945255	1930	3	-0.29885	0.8907	0.89115	1.0	15670	0	-0.29885
SEMA4A	5	0.035316	0.10249	0.945255	1931	1	0.12069	0.49591	0.63987	1.0	10992	2	0.12069
KCNAB1	5	0.035412	0.10266	0.945255	1932	2	0.077396	0.37794	0.52835	1.0	9061	2	0.077396
FAM83F	5	0.035423	0.10268	0.945255	1933	2	-0.063167	0.019787	0.062193	0.854381	1292	2	-0.063167
SLC16A7	5	0.035533	0.10288	0.945255	1934	1	-0.060276	0.20945	0.37435	1.0	6450	1	-0.060276
SS18L2	4	0.035567	0.088356	0.934704	1935	2	-0.12203	0.33717	0.47534	1.0	8414	2	-0.12203
TCF7L2	5	0.035613	0.10302	0.945255	1936	3	-0.17821	0.503	0.6468	1.0	11117	1	-0.17821
FXYD4	5	0.035641	0.10308	0.945255	1937	1	0.18307	0.0080023	0.028338	0.707674	718	4	0.18307
GCOM1	5	0.035668	0.10313	0.945255	1938	2	0.055587	0.21379	0.37815	1.0	6515	2	0.055587
GLDC	4	0.035732	0.088703	0.934704	1939	2	-0.22137	0.9451	0.94491	1.0	16762	0	-0.22137
SLC45A4	5	0.035736	0.10326	0.945255	1940	3	-0.19041	0.74894	0.76967	1.0	13472	1	-0.19041
GNAQ	5	0.035743	0.10327	0.945255	1941	3	-0.44139	0.38262	0.53271	1.0	9137	2	-0.44139
GPRC5D	5	0.035749	0.10328	0.945255	1942	1	0.036033	0.18981	0.35677	1.0	6139	2	0.036033
DOCK10	5	0.035773	0.10332	0.945255	1943	2	0.076106	0.13577	0.27528	1.0	4799	2	0.076106
JPH2	5	0.035775	0.10333	0.945255	1944	3	-0.34759	0.45162	0.59765	1.0	10231	1	-0.34759
ZBTB39	5	0.035782	0.10334	0.945255	1945	3	-0.22135	0.28344	0.44142	1.0	7563	1	-0.22135
DHRS9	5	0.035804	0.10338	0.945255	1946	1	0.17379	0.068811	0.16483	0.996717	2953	3	0.17379
IL13	5	0.035834	0.10345	0.945255	1947	3	-0.22299	0.33119	0.48503	1.0	8298	2	-0.22299
POMC	5	0.03584	0.10345	0.945255	1948	3	-0.16576	0.77673	0.78886	1.0	13819	1	-0.16576
ST3GAL4	5	0.035855	0.10348	0.945255	1949	3	-0.17988	0.36663	0.51774	1.0	8869	2	-0.17988
C6orf132	5	0.035858	0.10349	0.945255	1950	2	-0.09293	0.21402	0.37836	1.0	6520	1	-0.09293
AKAP3	5	0.035905	0.10358	0.945255	1951	3	-0.18399	0.42966	0.57689	1.0	9853	1	-0.18399
ITIH2	5	0.035912	0.10359	0.945255	1952	2	0.23988	0.052796	0.13697	0.977091	2488	3	0.23988
APLNR	5	0.035966	0.1037	0.945255	1953	2	-0.038913	0.12728	0.26176	1.0	4557	2	-0.038913
CCDC109B	5	0.035996	0.10376	0.945255	1954	3	-0.33187	0.096701	0.21195	1.0	3749	1	-0.33187
IL31	5	0.036074	0.10391	0.945255	1955	2	-0.038376	0.85191	0.8522	1.0	14954	0	-0.038376
FOXJ1	5	0.036128	0.10401	0.945255	1956	2	-0.055223	0.38849	0.53815	1.0	9217	2	-0.055223
KRT34	5	0.036146	0.10404	0.945255	1957	3	-0.26051	0.45324	0.59924	1.0	10254	1	-0.26051
SLC17A4	5	0.036165	0.10408	0.945255	1958	3	-0.2064	0.65969	0.71782	1.0	12504	1	-0.2064
NOL6	5	0.036183	0.10411	0.945255	1959	2	0.036919	0.85223	0.85252	1.0	14960	0	0.036919
SHISA7	5	0.036237	0.1042	0.945318	1960	2	-0.017222	0.88424	0.88468	1.0	15555	0	-0.017222
RB1	5	0.036265	0.10425	0.945318	1961	3	-0.22929	0.96244	0.96263	1.0	17111	0	-0.22929
RNASE11	5	0.036277	0.10427	0.945318	1962	2	-0.061828	0.86421	0.86447	1.0	15188	0	-0.061828
ZCWPW2	4	0.036292	0.089893	0.934704	1963	3	-0.47883	0.7921	0.79165	1.0	14052	0	-0.47883
KCNK15	5	0.036312	0.10433	0.94541	1964	2	-0.03887	0.96224	0.96243	1.0	17104	0	-0.03887
SH3BGRL2	5	0.036345	0.10439	0.945423	1965	1	0.10277	0.24015	0.40209	1.0	6915	2	0.10277
FAM78B	5	0.036477	0.10463	0.947055	1966	2	0.013073	0.085836	0.19374	1.0	3454	2	0.013073
PPP1R3C	5	0.036539	0.10475	0.947055	1967	3	-0.1736	0.13664	0.27666	1.0	4823	1	-0.1736
SPATA31A6	1	0.036551	0.036456	0.828084	1968	1	-0.45906	0.96345	0.96374	1.0	17127	0	-0.45906
KRT85	5	0.036562	0.10478	0.947055	1969	2	0.042814	0.78697	0.79638	1.0	13980	1	0.042814
ATP10A	5	0.036594	0.10485	0.947055	1970	2	-0.16434	0.06385	0.15638	0.990219	2827	1	-0.16434
EPHX1	5	0.036616	0.10489	0.947055	1971	3	-0.14833	0.78505	0.79499	1.0	13946	1	-0.14833
TSKS	5	0.036653	0.10495	0.947055	1972	3	-0.11188	0.85749	0.85771	1.0	15071	0	-0.11188
CST3	5	0.036665	0.10498	0.947055	1973	2	0.065347	0.15312	0.30287	1.0	5244	2	0.065347
RGS20	5	0.03667	0.10499	0.947055	1974	2	-0.043748	0.365	0.51625	1.0	8849	1	-0.043748
ENDOU	5	0.036724	0.10511	0.947207	1975	1	0.19049	0.03331	0.09858	0.930992	1869	4	0.19049
NGFR	5	0.036778	0.10521	0.947468	1976	1	0.070902	0.66347	0.71978	1.0	12543	1	0.070902
TRERF1	5	0.036795	0.10524	0.947468	1977	2	0.049939	0.22999	0.39275	1.0	6769	2	0.049939
TM4SF1	5	0.036828	0.10531	0.947549	1978	3	-0.27707	0.76547	0.78076	1.0	13689	1	-0.27707
BRS3	4	0.036839	0.09103	0.934704	1979	2	-0.16852	0.80053	0.8001	1.0	14166	0	-0.16852
GBP2	5	0.03689	0.10542	0.94764	1980	3	-0.20538	0.69916	0.73923	1.0	12891	1	-0.20538
GP9	5	0.03694	0.10551	0.947953	1981	2	-0.12861	0.65781	0.71686	1.0	12489	1	-0.12861
CHCHD10	5	0.036994	0.1056	0.948261	1982	2	-0.057707	0.72019	0.75154	1.0	13111	1	-0.057707
SMEK1	4	0.037013	0.091394	0.934704	1983	2	-0.17092	0.90742	0.90713	1.0	15987	0	-0.17092
NT5C1A	5	0.037059	0.1057	0.948726	1984	3	-0.18283	0.76266	0.77888	1.0	13655	1	-0.18283
PSMB4	5	0.037103	0.10578	0.948935	1985	2	-0.12921	0.58055	0.68027	1.0	11785	1	-0.12921
ARFRP1	12	0.037149	0.1412	0.956164	1986	5	-0.19046	0.20728	0.46453	1.0	6419	3	-0.19046
SLC38A8	5	0.037157	0.10588	0.948935	1987	1	-0.0045676	0.7958	0.80308	1.0	14103	1	-0.0045676
FAM188A	5	0.037159	0.10588	0.948935	1988	3	-0.32775	0.7677	0.78231	1.0	13710	1	-0.32775
RAB20	5	0.037211	0.10599	0.949018	1989	2	-0.076167	0.54743	0.66634	1.0	11481	1	-0.076167
CHD5	5	0.037234	0.10603	0.949018	1990	2	-0.023472	0.87773	0.8782	1.0	15440	0	-0.023472
XPO1	4	0.037246	0.091908	0.934704	1991	3	-0.59924	0.76212	0.76231	1.0	13651	1	-0.59924
KLC3	5	0.037293	0.10611	0.949018	1992	3	-0.10553	0.3033	0.45948	1.0	7863	2	-0.10553
THAP2	5	0.037317	0.10615	0.949018	1993	3	-0.25057	0.62485	0.70057	1.0	12198	1	-0.25057
GGA3	5	0.037319	0.10616	0.949018	1994	1	0.10871	0.013096	0.043283	0.794877	968	2	0.10871
TMEM104	5	0.037352	0.10622	0.949087	1995	3	-0.11521	0.42535	0.57278	1.0	9777	2	-0.11521
ZNF843	5	0.037427	0.10636	0.949869	1996	2	-0.074639	0.86849	0.86882	1.0	15262	0	-0.074639
KIAA1586	5	0.037464	0.10642	0.949997	1997	3	-0.28375	0.7691	0.78327	1.0	13726	1	-0.28375
GOLGA2	5	0.037535	0.10656	0.950767	1998	3	-0.19246	0.94052	0.9407	1.0	16682	0	-0.19246
MEGF8	5	0.037589	0.10666	0.951135	1999	3	-0.16422	0.19396	0.36044	1.0	6194	2	-0.16422
[truncated: 16,006 more rows]
